# Supplementary material for: catena-Poly[[aqua­bis­(N 6-benzyl­adenine-κN 3)copper(II)]-μ-benzene-1,4-dicarboxyl­ato-κ2 O 1:O 4]
Source: Acta Crystallogr Sect E Struct Rep Online. 2011 Aug 17;67(Pt 9):m1249–50. doi: 10.1107/S1600536811032168 (PMC3200734; doi:10.1107/S1600536811032168)
Supplement: Supplementary file 1 [file e-67-m1249-sup1.cif]

##############################################################################
#                                                                            #
# This CIF contains the data in a paper accepted for publication in          #
# Acta Crystallographica Section E. It conforms to the requirements of       #
# Notes for Authors for Acta Crystallographica Section E, and has been       #
# peer reviewed under the auspices of the IUCr Commission on Journals.       #
#                                                                            #
# Full details of the Crystallographic Information File format               #
# are given in the paper "The Crystallographic Information File (CIF):       #
# a New Standard Archive File for Crystallography" by S. R. Hall, F. H.      #
# Allen and I. D. Brown [Acta Cryst. (1991), A47, 655-685].                  #
#                                                                            #
# The current version of the core CIF dictionary is obtainable from          #
# ftp://ftp.iucr.org/pub/cif_core.dic.                                       #
#                                                                            #
# Software is freely available for graphical display of the structure(s)     #
# in this CIF. For information consult the CIF software page                 #
# http://www.iucr.org/resources/cif/software.                                #
#                                                                            #
# This file may be used for bona fide research purposes within the           #
# scientific community so long as proper attribution is given to the journal # 
# article from which it was obtained.                                        #
#                                                                            #
##############################################################################
data_global
_audit_creation_method     SHELXL-97
_journal_data_validation_number     ?
_journal_date_recd_electronic     2011-07-16
_journal_date_accepted     2011-08-08
_journal_name_full     'Acta Crystallographica, Section E'
_journal_year     2011
_journal_volume     67
_journal_issue      9
_journal_page_first     m1249
_journal_page_last     m1250
_journal_paper_category     QM
_journal_coeditor_code     NK2102
_publ_contact_author_name     'Li, Wen-Bo'
_publ_contact_author_address
;
Department of Chemistry,
Dezhou University,
Dezhou, Shandong  253023,
People's Republic of China
;
_publ_contact_author_email     dzwbli@163.com
_publ_contact_author_fax     '86 534 8985836'
_publ_contact_author_phone     '86 534 8985836'
_publ_section_title
;\
<i>catena</i>-Poly[[aquabis(<i>N</i>^6^-benzyladenine-\k<i>N</i>^3^)copper(II)]\
-\m-benzene-1,4-dicarboxylato-\k^2^<i>O</i>^1^:<i>O</i>^4^]
;
loop_
    _publ_author_name
    _publ_author_footnote
    _publ_author_address
    'Li, Wen-Bo' .
;
Department of Chemistry,
Dezhou University,
Dezhou, Shandong 253023,
People's Republic of China
;
data_I
_chemical_name_systematic
;
<i>catena</i>-Poly[[aquabis(<i>N</i>^6^-benzyladenine-
\k<i>N</i>^3^)copper(II)]-\m-benzene-1,4-dicarboxylato-
\k^2^<i>O</i>^1^:<i>O</i>^4^]
;
_chemical_name_common     ?
_chemical_formula_moiety     'C32 H28 Cu N10 O5'
_chemical_formula_sum     'C32 H28 Cu N10 O5'
_chemical_formula_iupac     '[Cu (C8 H4 O4) (C12 H11 N5)2 (H2 O)]'
_chemical_formula_weight     696.18
_chemical_melting_point     ?
_symmetry_cell_setting     monoclinic
_symmetry_space_group_name_H-M     'C 2/c'
loop_
    _symmetry_equiv_pos_as_xyz
    'x, y, z'
    '-x, y, -z+1/2'
    'x+1/2, y+1/2, z'
    '-x+1/2, y+1/2, -z+1/2'
    '-x, -y, -z'
    'x, -y, z-1/2'
    '-x+1/2, -y+1/2, -z'
    'x+1/2, -y+1/2, z-1/2'
_cell_length_a     28.171(2)
_cell_length_b     5.5540(10)
_cell_length_c     22.1020(10)
_cell_angle_alpha     90.00
_cell_angle_beta     115.8680(10)
_cell_angle_gamma     90.00
_cell_volume     3111.6(6)
_cell_formula_units_Z     4
_cell_measurement_reflns_used     3162
_cell_measurement_theta_min     2.96
_cell_measurement_theta_max     27.33
_cell_measurement_temperature     296(2)
_exptl_crystal_description     block
_exptl_crystal_colour     blue
_exptl_crystal_size_max     0.17
_exptl_crystal_size_mid     0.15
_exptl_crystal_size_min     0.15
_exptl_crystal_density_diffrn     1.486
_exptl_crystal_density_meas     ?
_exptl_crystal_density_method     'not measured'
_exptl_crystal_F_000     1436
_exptl_absorpt_coefficient_mu     0.762
_exptl_absorpt_correction_type     multi-scan
_exptl_absorpt_process_details     '(SADABS; Bruker, 2001)'
_exptl_absorpt_correction_T_min     0.8840
_exptl_absorpt_correction_T_max     0.8969
_exptl_special_details     ?
_diffrn_ambient_temperature     296(2)
_diffrn_radiation_type     MoK\a
_diffrn_radiation_wavelength     0.71073
_diffrn_radiation_source     'fine-focus sealed tube'
_diffrn_radiation_monochromator     graphite
_diffrn_measurement_device_type     'Bruker APEXII CCD area-detector'
_diffrn_measurement_method     '\f and \w'
_diffrn_detector_area_resol_mean     ?
_diffrn_reflns_number     7556
_diffrn_reflns_av_R_equivalents     0.0262
_diffrn_reflns_av_sigmaI/netI     0.0297
_diffrn_reflns_theta_min     1.61
_diffrn_reflns_theta_max     25.00
_diffrn_reflns_theta_full     25.00
_diffrn_measured_fraction_theta_max     0.999
_diffrn_measured_fraction_theta_full     0.999
_diffrn_reflns_limit_h_min     -30
_diffrn_reflns_limit_h_max     33
_diffrn_reflns_limit_k_min     -6
_diffrn_reflns_limit_k_max     6
_diffrn_reflns_limit_l_min     -25
_diffrn_reflns_limit_l_max     26
_diffrn_standards_number     ?
_diffrn_standards_interval_count     ?
_diffrn_standards_interval_time     ?
_diffrn_standards_decay_%     ?
_refine_special_details
;
Refinement of <i>F</i>^2^ against ALL reflections. The weighted <i>R</i>-factor
<i>wR</i> and goodness of fit <i>S</i> are based on <i>F</i>^2^, conventional
<i>R</i>-factors <i>R</i> are based on <i>F</i>, with <i>F</i> set to zero for
negative <i>F</i>^2^. The threshold expression of <i>F</i>^2^ >
\s(<i>F</i>^2^) is used only for calculating <i>R</i>-factors(gt) <i>etc</i>.
and is not relevant to the choice of reflections for refinement.
<i>R</i>-factors based on <i>F</i>^2^ are statistically about twice as large
as those based on <i>F</i>, and <i>R</i>- factors based on ALL data will be
even larger.
;
_reflns_number_total     2744
_reflns_number_gt     2455
_reflns_threshold_expression     I>2\s(I)
_refine_ls_structure_factor_coef     Fsqd
_refine_ls_matrix_type     full
_refine_ls_R_factor_all     0.0334
_refine_ls_R_factor_gt     0.0287
_refine_ls_wR_factor_gt     0.0673
_refine_ls_wR_factor_ref     0.0691
_refine_ls_goodness_of_fit_ref     1.033
_refine_ls_restrained_S_all     1.033
_refine_ls_number_reflns     2744
_refine_ls_number_parameters     218
_refine_ls_number_restraints     0
_refine_ls_hydrogen_treatment     constr
_refine_ls_weighting_scheme     calc
_refine_ls_weighting_details
         'calc w=1/[\s^2^(Fo^2^)+(0.0245P)^2^+4.4543P] where P=(Fo^2^+2Fc^2^)/3'
_atom_sites_solution_hydrogens     geom
_atom_sites_solution_primary     direct
_atom_sites_solution_secondary     difmap
_refine_ls_shift/su_max     0.012
_refine_ls_shift/su_mean     0.001
_refine_diff_density_max     0.289
_refine_diff_density_min     -0.312
_refine_ls_extinction_method     none
_refine_ls_extinction_coef     ?
loop_
    _atom_type_symbol
    _atom_type_description
    _atom_type_scat_dispersion_real
    _atom_type_scat_dispersion_imag
    _atom_type_scat_source
    'C' 'C' 0.0033 0.0016
                         'International Tables Vol C Tables 4.2.6.8 and 6.1.1.4'
    'H' 'H' 0.0000 0.0000
                         'International Tables Vol C Tables 4.2.6.8 and 6.1.1.4'
    'N' 'N' 0.0061 0.0033
                         'International Tables Vol C Tables 4.2.6.8 and 6.1.1.4'
    'O' 'O' 0.0106 0.0060
                         'International Tables Vol C Tables 4.2.6.8 and 6.1.1.4'
    'Cu' 'Cu' 0.3201 1.2651
                         'International Tables Vol C Tables 4.2.6.8 and 6.1.1.4'
_computing_data_collection     'APEX2 (Bruker, 2007)'
_computing_cell_refinement     'SAINT (Bruker, 2007)'
_computing_data_reduction     'SAINT (Bruker, 2007)'
_computing_structure_solution     'SIR97 (Altomare <i>et al.</i>, 1999)'
_computing_structure_refinement     'SHELXTL (Sheldrick, 2008)'
_computing_molecular_graphics     'SHELXTL (Sheldrick, 2008)'
_computing_publication_material     'WinGX (Farrugia, 1999)'
loop_
    _atom_site_type_symbol
    _atom_site_label
    _atom_site_fract_x
    _atom_site_fract_y
    _atom_site_fract_z
    _atom_site_U_iso_or_equiv
    _atom_site_adp_type
    _atom_site_calc_flag
    _atom_site_refinement_flags
    _atom_site_occupancy
    _atom_site_symmetry_multiplicity
    _atom_site_disorder_assembly
    _atom_site_disorder_group
    C C1 0.21656(11) -0.0279(5) 0.16879(14) 0.0529(7) Uani d . 1 1 . .
    H H1 0.2405 0.0865 0.1682 0.063 Uiso calc R 1 1 . .
    C C2 0.19178(13) 0.0055(6) 0.21029(16) 0.0680(9) Uani d . 1 1 . .
    H H2 0.1992 0.1421 0.2372 0.082 Uiso calc R 1 1 . .
    C C3 0.15662(13) -0.1605(7) 0.21196(17) 0.0706(9) Uani d . 1 1 . .
    H H3 0.1402 -0.1381 0.2400 0.085 Uiso calc R 1 1 . .
    C C4 0.14592(12) -0.3596(7) 0.17203(17) 0.0688(9) Uani d . 1 1 . .
    H H4 0.1221 -0.4737 0.1731 0.083 Uiso calc R 1 1 . .
    C C5 0.17008(10) -0.3938(5) 0.12996(14) 0.0533(7) Uani d . 1 1 . .
    H H5 0.1620 -0.5292 0.1025 0.064 Uiso calc R 1 1 . .
    C C6 0.20617(8) -0.2284(4) 0.12849(11) 0.0375(5) Uani d . 1 1 . .
    C C7 0.23445(9) -0.2828(4) 0.08544(12) 0.0398(6) Uani d . 1 1 . .
    H H7A 0.2598 -0.4101 0.1070 0.048 Uiso calc R 1 1 . .
    H H7B 0.2088 -0.3439 0.0424 0.048 Uiso calc R 1 1 . .
    C C8 0.31312(8) -0.0374(4) 0.10970(10) 0.0305(5) Uani d . 1 1 . .
    C C9 0.34020(8) 0.1452(4) 0.09326(10) 0.0302(5) Uani d . 1 1 . .
    C C10 0.36693(9) 0.4238(5) 0.05042(11) 0.0424(6) Uani d . 1 1 . .
    H H10 0.3680 0.5461 0.0223 0.051 Uiso calc R 1 1 . .
    C C11 0.39354(8) 0.1695(4) 0.13382(9) 0.0264(5) Uani d . 1 1 . .
    C C12 0.39179(8) -0.1299(4) 0.20000(10) 0.0301(5) Uani d . 1 1 . .
    H H12 0.4091 -0.2269 0.2376 0.036 Uiso calc R 1 1 . .
    C C13 0.49770(7) -0.0984(4) 0.37039(9) 0.0243(4) Uani d . 1 1 . .
    C C14 0.49924(8) -0.0458(4) 0.43782(9) 0.0249(4) Uani d . 1 1 . .
    C C15 0.48078(9) 0.1719(4) 0.44969(10) 0.0321(5) Uani d . 1 1 . .
    H H15 0.4679 0.2879 0.4160 0.039 Uiso calc R 1 1 . .
    C C16 0.48156(9) 0.2161(4) 0.51161(10) 0.0331(5) Uani d . 1 1 . .
    H H16 0.4690 0.3622 0.5194 0.040 Uiso calc R 1 1 . .
    Cu Cu1 0.5000 0.07414(6) 0.2500 0.01886(11) Uani d S 1 2 . .
    N N5 0.42174(6) 0.0364(3) 0.18941(8) 0.0254(4) Uani d . 1 1 . .
    N N6 0.41010(7) 0.3488(3) 0.10540(8) 0.0344(4) Uani d . 1 1 . .
    H H6 0.4407 0.4096 0.1204 0.041 Uiso d R 1 1 . .
    N N7 0.32360(7) 0.3089(4) 0.04042(9) 0.0402(5) Uani d . 1 1 . .
    N N8 0.26185(7) -0.0814(4) 0.07311(9) 0.0393(5) Uani d . 1 1 . .
    H H8 0.2441 0.0147 0.0405 0.047 Uiso calc R 1 1 . .
    N N9 0.34090(7) -0.1755(3) 0.16430(9) 0.0326(4) Uani d . 1 1 . .
    O O1 0.48680(5) 0.0769(3) 0.32972(6) 0.0249(3) Uani d . 1 1 . .
    O O2 0.50664(7) -0.3073(3) 0.35810(7) 0.0418(4) Uani d . 1 1 . .
    O O1W 0.5000 0.4643(4) 0.2500 0.0417(6) Uani d S 1 2 . .
    H H1W 0.4975 0.5551 0.2799 0.050 Uiso d R 1 1 . .
loop_
    _atom_site_aniso_label
    _atom_site_aniso_U_11
    _atom_site_aniso_U_22
    _atom_site_aniso_U_33
    _atom_site_aniso_U_12
    _atom_site_aniso_U_13
    _atom_site_aniso_U_23
    C1 0.0511(16) 0.0493(17) 0.0595(17) -0.0067(13) 0.0253(14) -0.0023(14)
    C2 0.079(2) 0.067(2) 0.0635(19) 0.0095(18) 0.0359(17) -0.0076(16)
    C3 0.071(2) 0.089(3) 0.069(2) 0.0161(19) 0.0456(18) 0.0113(19)
    C4 0.0547(18) 0.085(2) 0.080(2) -0.0095(17) 0.0410(17) 0.0169(19)
    C5 0.0473(15) 0.0555(18) 0.0581(17) -0.0127(13) 0.0238(13) 0.0005(14)
    C6 0.0275(11) 0.0427(14) 0.0368(12) -0.0031(10) 0.0090(10) 0.0071(11)
    C7 0.0284(11) 0.0450(15) 0.0417(13) -0.0087(11) 0.0113(10) -0.0022(11)
    C8 0.0247(10) 0.0400(13) 0.0259(11) -0.0013(10) 0.0102(9) 0.0007(10)
    C9 0.0254(11) 0.0389(13) 0.0231(10) -0.0004(9) 0.0077(9) 0.0044(9)
    C10 0.0345(12) 0.0519(15) 0.0331(12) -0.0023(12) 0.0077(10) 0.0198(12)
    C11 0.0234(10) 0.0356(12) 0.0189(10) -0.0008(9) 0.0081(8) 0.0010(9)
    C12 0.0277(11) 0.0390(13) 0.0227(10) 0.0022(9) 0.0100(9) 0.0069(9)
    C13 0.0257(10) 0.0324(12) 0.0162(9) 0.0004(9) 0.0105(8) -0.0013(9)
    C14 0.0355(11) 0.0261(11) 0.0168(9) 0.0004(9) 0.0148(8) -0.0002(8)
    C15 0.0530(14) 0.0271(11) 0.0196(10) 0.0082(10) 0.0190(10) 0.0065(9)
    C16 0.0564(14) 0.0246(11) 0.0254(11) 0.0086(10) 0.0244(10) 0.0015(9)
    Cu1 0.02049(18) 0.02546(19) 0.01114(16) 0.000 0.00736(13) 0.000
    N5 0.0219(8) 0.0360(10) 0.0180(8) -0.0006(8) 0.0085(7) 0.0026(7)
    N6 0.0238(9) 0.0454(12) 0.0270(9) -0.0074(8) 0.0047(8) 0.0096(8)
    N7 0.0292(10) 0.0512(13) 0.0321(10) -0.0013(9) 0.0058(8) 0.0160(9)
    N8 0.0237(9) 0.0524(13) 0.0346(10) -0.0063(9) 0.0060(8) 0.0112(10)
    N9 0.0255(9) 0.0416(11) 0.0288(10) -0.0026(8) 0.0100(8) 0.0075(8)
    O1 0.0310(7) 0.0314(8) 0.0161(6) 0.0058(6) 0.0138(6) 0.0044(6)
    O2 0.0755(12) 0.0309(9) 0.0264(8) 0.0113(8) 0.0291(8) -0.0011(7)
    O1W 0.0846(18) 0.0243(12) 0.0234(11) 0.000 0.0305(12) 0.000
_geom_special_details
;
All e.s.d.'s (except the e.s.d. in the dihedral angle between two l.s. planes)
are estimated using the full covariance matrix. The cell e.s.d.'s are taken
into account individually in the estimation of e.s.d.'s in distances, angles
and torsion angles; correlations between e.s.d.'s in cell parameters are only
used when they are defined by crystal symmetry. An approximate (isotropic)
treatment of cell e.s.d.'s is used for estimating e.s.d.'s involving l.s.
planes.
;
loop_
    _geom_bond_atom_site_label_1
    _geom_bond_atom_site_label_2
    _geom_bond_site_symmetry_2
    _geom_bond_distance
    _geom_bond_publ_flag
    C1 C6 . 1.375(4) ?
    C1 C2 . 1.386(4) ?
    C1 H1 . 0.9300 ?
    C2 C3 . 1.366(4) ?
    C2 H2 . 0.9300 ?
    C3 C4 . 1.364(5) ?
    C3 H3 . 0.9300 ?
    C4 C5 . 1.384(4) ?
    C4 H4 . 0.9300 ?
    C5 C6 . 1.381(3) ?
    C5 H5 . 0.9300 ?
    C6 C7 . 1.514(3) ?
    C7 N8 . 1.451(3) ?
    C7 H7A . 0.9700 ?
    C7 H7B . 0.9700 ?
    C8 N8 . 1.334(3) ?
    C8 N9 . 1.354(3) ?
    C8 C9 . 1.409(3) ?
    C9 C11 . 1.380(3) ?
    C9 N7 . 1.390(3) ?
    C10 N7 . 1.308(3) ?
    C10 N6 . 1.356(3) ?
    C10 H10 . 0.9300 ?
    C11 N5 . 1.355(2) ?
    C11 N6 . 1.364(3) ?
    C12 N9 . 1.325(3) ?
    C12 N5 . 1.339(3) ?
    C12 H12 . 0.9300 ?
    C13 O2 . 1.242(2) ?
    C13 O1 . 1.269(2) ?
    C13 C14 . 1.501(2) ?
    C14 C16 5_656 1.382(3) ?
    C14 C15 . 1.386(3) ?
    C15 C16 . 1.381(3) ?
    C15 H15 . 0.9300 ?
    C16 C14 5_656 1.382(3) ?
    C16 H16 . 0.9300 ?
    Cu1 O1 2_655 1.9531(12) ?
    Cu1 O1 . 1.9531(12) ?
    Cu1 N5 2_655 2.0301(16) ?
    Cu1 N5 . 2.0301(15) ?
    Cu1 O1W . 2.167(2) ?
    N6 H6 . 0.8474 ?
    N8 H8 . 0.8600 ?
    O1W H1W . 0.8593 ?
loop_
    _geom_angle_atom_site_label_1
    _geom_angle_atom_site_label_2
    _geom_angle_atom_site_label_3
    _geom_angle_site_symmetry_1
    _geom_angle_site_symmetry_3
    _geom_angle
    _geom_angle_publ_flag
    C6 C1 C2 . . 120.7(3) ?
    C6 C1 H1 . . 119.6 ?
    C2 C1 H1 . . 119.6 ?
    C3 C2 C1 . . 120.5(3) ?
    C3 C2 H2 . . 119.7 ?
    C1 C2 H2 . . 119.7 ?
    C2 C3 C4 . . 119.2(3) ?
    C2 C3 H3 . . 120.4 ?
    C4 C3 H3 . . 120.4 ?
    C3 C4 C5 . . 120.8(3) ?
    C3 C4 H4 . . 119.6 ?
    C5 C4 H4 . . 119.6 ?
    C6 C5 C4 . . 120.5(3) ?
    C6 C5 H5 . . 119.8 ?
    C4 C5 H5 . . 119.8 ?
    C1 C6 C5 . . 118.3(2) ?
    C1 C6 C7 . . 123.2(2) ?
    C5 C6 C7 . . 118.5(2) ?
    N8 C7 C6 . . 115.7(2) ?
    N8 C7 H7A . . 108.4 ?
    C6 C7 H7A . . 108.4 ?
    N8 C7 H7B . . 108.4 ?
    C6 C7 H7B . . 108.4 ?
    H7A C7 H7B . . 107.4 ?
    N8 C8 N9 . . 119.24(19) ?
    N8 C8 C9 . . 122.70(19) ?
    N9 C8 C9 . . 118.05(18) ?
    C11 C9 N7 . . 110.70(18) ?
    C11 C9 C8 . . 117.49(19) ?
    N7 C9 C8 . . 131.77(19) ?
    N7 C10 N6 . . 114.0(2) ?
    N7 C10 H10 . . 123.0 ?
    N6 C10 H10 . . 123.0 ?
    N5 C11 N6 . . 129.28(18) ?
    N5 C11 C9 . . 125.26(19) ?
    N6 C11 C9 . . 105.46(17) ?
    N9 C12 N5 . . 128.93(19) ?
    N9 C12 H12 . . 115.5 ?
    N5 C12 H12 . . 115.5 ?
    O2 C13 O1 . . 124.85(17) ?
    O2 C13 C14 . . 118.56(18) ?
    O1 C13 C14 . . 116.59(18) ?
    C16 C14 C15 5_656 . 119.42(17) ?
    C16 C14 C13 5_656 . 120.10(18) ?
    C15 C14 C13 . . 120.47(18) ?
    C16 C15 C14 . . 119.85(19) ?
    C16 C15 H15 . . 120.1 ?
    C14 C15 H15 . . 120.1 ?
    C15 C16 C14 . 5_656 120.73(19) ?
    C15 C16 H16 . . 119.6 ?
    C14 C16 H16 5_656 . 119.6 ?
    O1 Cu1 O1 2_655 . 179.10(9) ?
    O1 Cu1 N5 2_655 2_655 90.94(6) ?
    O1 Cu1 N5 . 2_655 89.15(6) ?
    O1 Cu1 N5 2_655 . 89.15(6) ?
    O1 Cu1 N5 . . 90.94(6) ?
    N5 Cu1 N5 2_655 . 168.16(10) ?
    O1 Cu1 O1W 2_655 . 89.55(4) ?
    O1 Cu1 O1W . . 89.55(4) ?
    N5 Cu1 O1W 2_655 . 95.92(5) ?
    N5 Cu1 O1W . . 95.92(5) ?
    C12 N5 C11 . . 111.72(16) ?
    C12 N5 Cu1 . . 122.80(13) ?
    C11 N5 Cu1 . . 125.48(13) ?
    C10 N6 C11 . . 106.49(17) ?
    C10 N6 H6 . . 126.1 ?
    C11 N6 H6 . . 127.2 ?
    C10 N7 C9 . . 103.31(17) ?
    C8 N8 C7 . . 123.45(19) ?
    C8 N8 H8 . . 118.3 ?
    C7 N8 H8 . . 118.3 ?
    C12 N9 C8 . . 118.51(18) ?
    C13 O1 Cu1 . . 123.41(12) ?
    Cu1 O1W H1W . . 126.0 ?
loop_
    _geom_torsion_atom_site_label_1
    _geom_torsion_atom_site_label_2
    _geom_torsion_atom_site_label_3
    _geom_torsion_atom_site_label_4
    _geom_torsion_site_symmetry_1
    _geom_torsion_site_symmetry_2
    _geom_torsion_site_symmetry_3
    _geom_torsion_site_symmetry_4
    _geom_torsion
    _geom_torsion_publ_flag
    C6 C1 C2 C3 . . . . 0.1(5) ?
    C1 C2 C3 C4 . . . . -0.3(5) ?
    C2 C3 C4 C5 . . . . -0.3(5) ?
    C3 C4 C5 C6 . . . . 1.1(5) ?
    C2 C1 C6 C5 . . . . 0.7(4) ?
    C2 C1 C6 C7 . . . . -176.0(3) ?
    C4 C5 C6 C1 . . . . -1.2(4) ?
    C4 C5 C6 C7 . . . . 175.6(2) ?
    C1 C6 C7 N8 . . . . -17.5(3) ?
    C5 C6 C7 N8 . . . . 165.8(2) ?
    N8 C8 C9 C11 . . . . -178.2(2) ?
    N9 C8 C9 C11 . . . . 0.5(3) ?
    N8 C8 C9 N7 . . . . -0.9(4) ?
    N9 C8 C9 N7 . . . . 177.8(2) ?
    N7 C9 C11 N5 . . . . -179.9(2) ?
    C8 C9 C11 N5 . . . . -2.1(3) ?
    N7 C9 C11 N6 . . . . -0.4(2) ?
    C8 C9 C11 N6 . . . . 177.40(19) ?
    O2 C13 C14 C16 . . . 5_656 10.3(3) ?
    O1 C13 C14 C16 . . . 5_656 -170.24(19) ?
    O2 C13 C14 C15 . . . . -168.8(2) ?
    O1 C13 C14 C15 . . . . 10.7(3) ?
    C16 C14 C15 C16 5_656 . . . -0.2(4) ?
    C13 C14 C15 C16 . . . . 178.84(19) ?
    C14 C15 C16 C14 . . . 5_656 0.2(4) ?
    N9 C12 N5 C11 . . . . 0.0(3) ?
    N9 C12 N5 Cu1 . . . . -179.12(17) ?
    N6 C11 N5 C12 . . . . -177.6(2) ?
    C9 C11 N5 C12 . . . . 1.8(3) ?
    N6 C11 N5 Cu1 . . . . 1.5(3) ?
    C9 C11 N5 Cu1 . . . . -179.13(16) ?
    O1 Cu1 N5 C12 2_655 . . . 131.20(16) ?
    O1 Cu1 N5 C12 . . . . -49.70(16) ?
    N5 Cu1 N5 C12 2_655 . . . 40.65(16) ?
    O1W Cu1 N5 C12 . . . . -139.35(16) ?
    O1 Cu1 N5 C11 2_655 . . . -47.81(16) ?
    O1 Cu1 N5 C11 . . . . 131.29(16) ?
    N5 Cu1 N5 C11 2_655 . . . -138.35(16) ?
    O1W Cu1 N5 C11 . . . . 41.65(16) ?
    N7 C10 N6 C11 . . . . 0.0(3) ?
    N5 C11 N6 C10 . . . . 179.7(2) ?
    C9 C11 N6 C10 . . . . 0.3(2) ?
    N6 C10 N7 C9 . . . . -0.2(3) ?
    C11 C9 N7 C10 . . . . 0.4(3) ?
    C8 C9 N7 C10 . . . . -177.0(2) ?
    N9 C8 N8 C7 . . . . -4.9(3) ?
    C9 C8 N8 C7 . . . . 173.9(2) ?
    C6 C7 N8 C8 . . . . 95.4(3) ?
    N5 C12 N9 C8 . . . . -1.4(3) ?
    N8 C8 N9 C12 . . . . 179.8(2) ?
    C9 C8 N9 C12 . . . . 1.0(3) ?
    O2 C13 O1 Cu1 . . . . -16.8(3) ?
    C14 C13 O1 Cu1 . . . . 163.75(12) ?
    O1 Cu1 O1 C13 2_655 . . . -157.61(15) ?
    N5 Cu1 O1 C13 2_655 . . . -61.68(15) ?
    N5 Cu1 O1 C13 . . . . 106.48(15) ?
    O1W Cu1 O1 C13 . . . . -157.61(14) ?
loop_
    _geom_hbond_atom_site_label_D
    _geom_hbond_atom_site_label_H
    _geom_hbond_atom_site_label_A
    _geom_hbond_site_symmetry_A
    _geom_hbond_distance_DH
    _geom_hbond_distance_HA
    _geom_hbond_distance_DA
    _geom_hbond_angle_DHA
    O1W H1W O2 1_565 0.86 1.80 2.6388(17) 164.2
    N6 H6 O2 2_665 0.85 2.07 2.855(2) 153.9
    N8 H8 N7 7 0.86 2.20 3.018(3) 160.1
_iucr_refine_instructions_details
;
TITL                                nk2102 in C2/c
CELL   0.71073     28.171    5.554   22.102   90.000  115.868   90.000
ZERR         4      0.002    0.001    0.001    0.000    0.001    0.000
LATT 7
SYMM -X,Y, 0.50000-Z
SFAC C  H  N  O  Cu
UNIT 128  112  40  20  4
MERG 2
OMIT 0 50
L.S. 4
ACTA
bond $h
FMAP 2
PLAN -1
conf
size 0.146 0.152 0.166
eqiv $3 -x+1/2, -y+1/2, -z
eqiv $2 -x+1, y+1, -z+1/2
eqiv $1 x, y+1, z
htab N8 N7_$3
htab N6 O2_$2
htab O1W O2_$1
WGHT   0.024500   4.454300
FVAR 0.237740
C1     1   0.216557  -0.027912   0.168786  11.000000   0.051130 =
           0.049300   0.059530  -0.002270   0.025300  -0.006740
AFIX 43
H1     2   0.240458   0.086469   0.168186  11.000000  -1.200000
AFIX 0
C2     1   0.191777   0.005521   0.210292  11.000000   0.078740 =
           0.066840   0.063520  -0.007600   0.035900   0.009470
AFIX 43
H2     2   0.199159   0.142118   0.237214  11.000000  -1.200000
AFIX 0
C3     1   0.156617  -0.160523   0.211957  11.000000   0.070630 =
           0.088750   0.068710   0.011340   0.045560   0.016150
AFIX 43
H3     2   0.140156  -0.138115   0.239984  11.000000  -1.200000
AFIX 0
C4     1   0.145923  -0.359625   0.172030  11.000000   0.054710 =
           0.084560   0.079630   0.016930   0.041010  -0.009540
AFIX 43
H4     2   0.122129  -0.473702   0.173083  11.000000  -1.200000
AFIX 0
C5     1   0.170080  -0.393830   0.129963  11.000000   0.047320 =
           0.055470   0.058110   0.000530   0.023830  -0.012730
AFIX 43
H5     2   0.161952  -0.529174   0.102488  11.000000  -1.200000
AFIX 0
C6     1   0.206173  -0.228397   0.128495  11.000000   0.027530 =
           0.042680   0.036760   0.007060   0.009030  -0.003090
C7     1   0.234452  -0.282811   0.085441  11.000000   0.028370 =
           0.045050   0.041740  -0.002160   0.011320  -0.008690
AFIX 23
H7A    2   0.259848  -0.410098   0.106957  11.000000  -1.200000
H7B    2   0.208833  -0.343916   0.042436  11.000000  -1.200000
AFIX 0
C8     1   0.313117  -0.037358   0.109705  11.000000   0.024680 =
           0.039970   0.025900   0.000750   0.010170  -0.001330
C9     1   0.340196   0.145206   0.093262  11.000000   0.025400 =
           0.038910   0.023100   0.004430   0.007680  -0.000390
C10    1   0.366929   0.423785   0.050418  11.000000   0.034490 =
           0.051950   0.033100   0.019770   0.007750  -0.002340
AFIX 43
H10    2   0.368041   0.546062   0.022318  11.000000  -1.200000
AFIX 0
C11    1   0.393541   0.169473   0.133816  11.000000   0.023400 =
           0.035580   0.018920   0.001030   0.008050  -0.000800
C12    1   0.391794  -0.129948   0.200000  11.000000   0.027720 =
           0.038970   0.022680   0.006920   0.010000   0.002160
AFIX 43
H12    2   0.409107  -0.226915   0.237601  11.000000  -1.200000
AFIX 0
C13    1   0.497705  -0.098390   0.370388  11.000000   0.025740 =
           0.032410   0.016180  -0.001250   0.010520   0.000380
C14    1   0.499239  -0.045818   0.437823  11.000000   0.035520 =
           0.026080   0.016800  -0.000190   0.014800   0.000390
C15    1   0.480778   0.171875   0.449686  11.000000   0.053020 =
           0.027130   0.019630   0.006470   0.019040   0.008210
AFIX 43
H15    2   0.467893   0.287924   0.416030  11.000000  -1.200000
AFIX 0
C16    1   0.481556   0.216136   0.511614  11.000000   0.056410 =
           0.024570   0.025400   0.001500   0.024350   0.008560
AFIX 43
H16    2   0.469014   0.362191   0.519356  11.000000  -1.200000
AFIX 0
Cu1    5   0.500000   0.074135   0.250000  10.500000   0.020490 =
           0.025460   0.011140   0.000000   0.007360   0.000000
N5     3   0.421742   0.036440   0.189414  11.000000   0.021860 =
           0.036000   0.018030   0.002620   0.008500  -0.000560
N6     3   0.410096   0.348798   0.105398  11.000000   0.023840 =
           0.045380   0.027010   0.009630   0.004720  -0.007350
AFIX 3
H6     2   0.440703   0.409623   0.120386  11.000000  -1.200000
AFIX 0
N7     3   0.323603   0.308914   0.040419  11.000000   0.029250 =
           0.051200   0.032140   0.015980   0.005840  -0.001270
N8     3   0.261848  -0.081361   0.073113  11.000000   0.023700 =
           0.052390   0.034610   0.011180   0.006040  -0.006260
AFIX 43
H8     2   0.244111   0.014734   0.040510  11.000000  -1.200000
AFIX 0
N9     3   0.340905  -0.175487   0.164297  11.000000   0.025460 =
           0.041560   0.028780   0.007470   0.009980  -0.002610
O1     4   0.486799   0.076900   0.329717  11.000000   0.030990 =
           0.031440   0.016120   0.004400   0.013800   0.005790
O2     4   0.506645  -0.307273   0.358104  11.000000   0.075490 =
           0.030920   0.026450  -0.001100   0.029150   0.011300
O1W    4   0.500000   0.464303   0.250000  10.500000   0.084650 =
           0.024330   0.023440   0.000000   0.030500   0.000000
AFIX 3
H1W    2   0.497481   0.555131   0.279938  11.000000  -1.200000
AFIX 0
HKLF      4
END
;
