# Supplementary material for: catena-Poly[[aqua­bis­(N 6-benzyl­adenine-κN 3)copper(II)]-μ-benzene-1,4-dicarboxyl­ato-κ2 O 1:O 4]
Source: Acta Crystallogr Sect E Struct Rep Online. 2011 Aug 17;67(Pt 9):m1249–50. doi: 10.1107/S1600536811032168 (PMC3200734; doi:10.1107/S1600536811032168)
Supplement: Supplementary file 2 [file e-67-m1249-Isup2.hkl]

# 
# h,k,l, Fc-squared, Fo-squared, sigma(Fo-squared) and status flag 
# 
data_I
_shelx_title '                                zhu11061613_0m in C2/c' 
_shelx_refln_list_code          4 
_shelx_F_calc_maximum      412.94 
_exptl_crystal_F_000      1436.00 
_reflns_d_resolution_high  0.8409 
 
loop_ 
 _symmetry_equiv_pos_as_xyz 
 'x, y, z' 
 '-x, y, -z+1/2' 
 'x+1/2, y+1/2, z' 
 '-x+1/2, y+1/2, -z+1/2' 
 '-x, -y, -z' 
 'x, -y, z-1/2' 
 '-x+1/2, -y+1/2, -z' 
 'x+1/2, -y+1/2, z-1/2' 
 
_cell_length_a    28.1710 
_cell_length_b     5.5540 
_cell_length_c    22.1020 
_cell_angle_alpha  90.000 
_cell_angle_beta  115.868 
_cell_angle_gamma  90.000 
 
_shelx_F_squared_multiplier     1.000 
 
loop_ 
 _refln_index_h 
 _refln_index_k 
 _refln_index_l 
 _refln_F_squared_calc 
 _refln_F_squared_meas 
 _refln_F_squared_sigma 
 _refln_observed_status 
   2   0   0    18013.75    19782.97    691.59 o 
   4   0   0    56682.61    59436.26    836.26 o 
   6   0   0   170518.09   169347.33   8255.89 o 
   8   0   0    73022.16    74292.97   1430.43 o 
  10   0   0    54957.20    54414.43   1013.15 o 
  12   0   0    86439.33    89390.95   1256.28 o 
  14   0   0    15523.77    14791.31    376.58 o 
  16   0   0     5372.22     4852.65    151.09 o 
  18   0   0     9196.99     9549.04    177.08 o 
  20   0   0     5838.98     5723.09    139.33 o 
  22   0   0     2568.97     2869.35    144.37 o 
  24   0   0     2441.53     2459.60    138.53 o 
  26   0   0     2746.11     2425.27    147.02 o 
  28   0   0      824.92      860.56     99.25 o 
  30   0   0     1237.85     1566.84    134.64 o 
   1   1   0    60549.35    62244.71   1107.72 o 
   3   1   0    21681.34    21606.18    257.41 o 
   5   1   0    14709.30    15278.07    162.85 o 
   7   1   0    26798.86    27373.76    350.23 o 
   9   1   0     7551.08     7218.12     86.63 o 
  11   1   0    19960.12    20217.47    217.52 o 
  13   1   0    16819.70    16850.32    187.90 o 
  15   1   0      794.27      604.80     22.01 o 
  17   1   0     8999.99     8799.81    142.18 o 
  19   1   0     2756.95     2510.84     66.45 o 
  21   1   0     2138.61     2261.62     66.66 o 
  23   1   0       12.07       10.98     19.33 o 
  25   1   0     3623.74     3424.70    152.86 o 
  27   1   0     2126.99     2094.71     97.36 o 
  29   1   0      899.29      965.69     76.09 o 
   0   2   0     4972.32     4942.72    124.38 o 
   2   2   0     2998.36     3234.89     54.06 o 
   4   2   0     7994.92     8150.64    110.03 o 
   6   2   0     1010.99      917.86     20.63 o 
   8   2   0     2030.06     2062.74     68.14 o 
  10   2   0     5829.68     5722.02     76.57 o 
  12   2   0     2359.45     2317.77     56.34 o 
  14   2   0     5017.08     5008.35     94.94 o 
  16   2   0     9315.58     9562.14    154.45 o 
  18   2   0      242.44      237.62     36.86 o 
  20   2   0      547.87      570.88     81.47 o 
  22   2   0     2990.03     2916.31     80.70 o 
  24   2   0      995.44      929.42     50.55 o 
  26   2   0     1194.15     1122.66     56.79 o 
  28   2   0     1029.94      895.04     81.32 o 
   1   3   0        3.99        0.00     12.61 o 
   3   3   0     2833.88     3143.73     60.34 o 
   5   3   0       10.28        2.06      9.25 o 
   7   3   0      633.10      773.71     29.48 o 
   9   3   0       89.22       92.59     13.75 o 
  11   3   0     3802.66     3806.04     91.98 o 
  13   3   0      227.84      256.73     25.50 o 
  15   3   0     2132.85     2121.74     62.49 o 
  17   3   0       84.29       78.78     21.63 o 
  19   3   0      741.19      735.55     42.53 o 
  21   3   0      622.14      612.43     41.46 o 
  23   3   0     2049.46     1967.96    101.09 o 
  25   3   0       73.14       46.28     26.76 o 
   0   4   0     1227.15     1332.59     70.24 o 
   2   4   0      904.48      999.35     37.15 o 
   4   4   0     1258.75     1421.30     43.60 o 
   6   4   0      646.63      630.46     31.73 o 
   8   4   0     1834.45     1825.37     68.79 o 
  10   4   0       82.64       70.47     25.52 o 
  12   4   0     1480.23     1419.89     65.99 o 
  14   4   0       54.03       58.84     26.47 o 
  16   4   0       82.08       64.05     27.90 o 
  18   4   0     1013.29     1013.17     51.18 o 
  20   4   0      554.92      593.93     94.08 o 
  22   4   0        8.46        0.00     28.29 o 
   1   5   0     2126.03     2133.75     72.46 o 
   3   5   0     1084.34     1107.17     55.73 o 
   5   5   0     4551.76     4540.28     96.93 o 
   7   5   0     1336.20     1369.35     66.60 o 
   9   5   0     1625.19     1760.41     75.82 o 
  11   5   0     2424.41     2342.39     90.07 o 
  13   5   0     1059.76     1115.42     67.23 o 
  15   5   0     1121.17     1262.71     82.27 o 
  17   5   0     1332.46     1365.35    111.29 o 
  19   5   0     1224.29     1390.59     81.18 o 
   2   6   0      785.67      777.05     76.25 o 
   4   6   0     2466.18     2510.02    127.39 o 
   6   6   0      581.51      705.24     65.73 o 
   8   6   0     1506.02     1389.96     73.06 o 
  10   6   0      569.21      608.31     56.34 o 
  12   6   0      324.69      393.32     57.85 o 
 -29   1   1      406.36      440.24     57.23 o 
 -27   1   1      124.59      100.98     38.53 o 
 -25   1   1      280.66      260.56     31.56 o 
 -23   1   1      321.00      301.13     30.49 o 
 -21   1   1      313.89      294.98     28.58 o 
 -19   1   1        9.66        0.00     15.21 o 
 -17   1   1     1069.06     1085.53     41.66 o 
 -15   1   1      980.51      990.56     27.09 o 
 -13   1   1      979.76     1063.06     30.18 o 
 -11   1   1     1171.44     1233.25     27.80 o 
  -9   1   1     9051.16     9469.00    131.96 o 
  -7   1   1     1380.23     1511.20     34.99 o 
  -5   1   1     4883.48     5380.03     77.46 o 
  -3   1   1      476.86      428.95     12.46 o 
  -1   1   1     1620.20     1638.36     33.48 o 
   1   1   1    24559.43    24802.96    285.56 o 
   3   1   1    20136.41    20347.03    186.36 o 
   5   1   1    16480.08    17077.25    159.72 o 
   7   1   1     3448.24     3316.34     46.24 o 
   9   1   1    12831.88    13644.69    151.20 o 
  11   1   1     3617.52     3631.17     54.80 o 
  13   1   1     2575.40     2236.51     49.62 o 
  15   1   1     3224.67     3110.57     54.05 o 
  17   1   1      349.29      371.43     27.96 o 
  19   1   1      759.04      767.77     90.30 o 
  21   1   1     1654.99     1641.10     99.22 o 
  23   1   1      419.48      408.85     35.42 o 
  25   1   1        4.07       38.67     54.76 o 
  27   1   1      157.06      127.68     41.69 o 
  29   1   1       46.74       77.68     38.86 o 
 -28   2   1     1227.74     1269.36     61.31 o 
 -26   2   1      123.44      215.36     56.43 o 
 -24   2   1       47.32       73.95     24.91 o 
 -22   2   1      214.18      253.52     33.07 o 
 -20   2   1     2587.07     2437.34     96.53 o 
 -18   2   1       78.99       57.74     19.47 o 
 -16   2   1     3131.63     3074.44     73.00 o 
 -14   2   1      668.60      609.00     31.38 o 
 -12   2   1     2119.95     2034.45     65.72 o 
 -10   2   1     1963.62     1707.12     42.77 o 
  -8   2   1     3301.84     3204.36     55.30 o 
  -6   2   1     5145.14     4877.23     66.98 o 
  -4   2   1    17904.07    18726.06    228.09 o 
  -2   2   1     1024.65     1139.91     28.22 o 
   0   2   1     3700.57     3916.71     74.25 o 
   2   2   1    35414.90    35896.01    419.07 o 
   4   2   1     7172.01     6876.55     83.35 o 
   6   2   1    12664.42    12629.09    125.68 o 
   8   2   1     7833.87     7601.37     81.60 o 
  10   2   1     4542.51     4400.95     63.92 o 
  12   2   1     5178.33     4890.47     90.52 o 
  14   2   1     8364.14     7821.03    177.33 o 
  16   2   1     2200.96     2117.36     71.74 o 
  18   2   1     4254.97     4027.32     90.16 o 
  20   2   1       43.71       33.27     19.27 o 
  22   2   1      813.98      836.42     46.24 o 
  24   2   1     1106.85     1063.78     53.07 o 
  26   2   1      634.66      542.84     44.26 o 
  28   2   1       60.67       76.76     37.86 o 
 -27   3   1      654.09      780.74     52.42 o 
 -25   3   1      849.80      996.27     54.64 o 
 -23   3   1     1518.63     1598.51     64.34 o 
 -21   3   1      479.75      492.82     51.69 o 
 -19   3   1     1015.62      969.38     59.50 o 
 -17   3   1     1399.19     1364.74     53.10 o 
 -15   3   1     7301.85     7083.06    219.83 o 
 -13   3   1     4053.59     3848.37     83.03 o 
 -11   3   1     8692.28     8530.13    138.00 o 
  -9   3   1     3075.07     2639.27     75.96 o 
  -7   3   1     9270.41     8985.07    127.37 o 
  -5   3   1     5889.30     5594.36     92.45 o 
  -3   3   1    14879.10    15449.03    215.59 o 
  -1   3   1    12455.32    12407.15    213.28 o 
   1   3   1    15156.21    15242.70    238.33 o 
   3   3   1     4143.49     4038.97     71.57 o 
   5   3   1     3784.76     3667.47     57.45 o 
   7   3   1    11038.54    10592.00    126.96 o 
   9   3   1     1060.48      900.22     32.56 o 
  11   3   1     3244.02     3168.43     84.55 o 
  13   3   1    10174.48     9878.12    158.48 o 
  15   3   1      501.10      478.67     36.93 o 
  17   3   1      440.62      440.63     34.06 o 
  19   3   1     1495.43     1409.61     72.53 o 
  21   3   1      137.34      159.53     33.64 o 
  23   3   1     2004.97     2035.03     72.25 o 
  25   3   1      144.61      235.36     48.69 o 
 -24   4   1     1318.22     1257.90     62.38 o 
 -22   4   1       10.37       20.51     23.18 o 
 -20   4   1      378.36      396.85     81.03 o 
 -18   4   1      385.23      362.11     34.74 o 
 -16   4   1      340.77      359.50     41.33 o 
 -14   4   1     3765.37     3649.10    109.90 o 
 -12   4   1     2743.98     2810.32     91.44 o 
 -10   4   1      305.99      280.85     34.24 o 
  -8   4   1      267.22      299.58     23.76 o 
  -6   4   1     3106.02     2839.73     83.59 o 
  -4   4   1      701.91      706.18     32.03 o 
  -2   4   1     2185.85     2088.00     52.97 o 
   0   4   1     1970.93     1916.80     60.98 o 
   2   4   1     2015.52     2098.01     53.91 o 
   4   4   1       75.18       64.83     12.75 o 
   6   4   1      823.30      740.82     34.90 o 
   8   4   1       27.65       77.73     23.72 o 
  10   4   1     1442.76     1500.24     66.40 o 
  12   4   1     2078.06     1849.89     76.66 o 
  14   4   1      257.31      242.42     38.25 o 
  16   4   1       94.08       48.43     21.73 o 
  18   4   1      249.34      285.55     49.98 o 
  20   4   1      241.69      290.67     75.02 o 
  22   4   1      482.28      580.50     57.83 o 
 -19   5   1      424.51      433.74     52.80 o 
 -17   5   1      707.11      603.90     94.74 o 
 -15   5   1     1184.36     1064.09     66.11 o 
 -13   5   1      379.65      343.28    113.59 o 
 -11   5   1      349.76      354.60     42.34 o 
  -9   5   1     2965.27     2884.33     96.80 o 
  -7   5   1      581.94      562.41     44.91 o 
  -5   5   1      932.84      957.21     63.43 o 
  -3   5   1     2921.89     2833.39     89.46 o 
  -1   5   1      398.00      358.64     28.43 o 
   1   5   1     3422.10     3543.29    111.06 o 
   3   5   1     1102.88     1032.65     77.93 o 
   5   5   1     1816.03     1704.54     72.66 o 
   7   5   1      397.82      369.93     42.82 o 
   9   5   1      889.37      908.90     58.46 o 
  11   5   1      747.20      557.25     50.14 o 
  13   5   1     1827.34     1812.89     84.00 o 
  15   5   1      943.32      933.43     65.09 o 
  17   5   1      273.40      380.36     49.84 o 
  19   5   1      349.17      451.28     55.24 o 
 -12   6   1       77.03      162.41     39.95 o 
 -10   6   1      177.18      225.22     60.51 o 
  -8   6   1        3.09        9.73     39.81 o 
  -6   6   1      230.23      115.00     47.06 o 
  -4   6   1      227.65      170.55     51.31 o 
  -2   6   1      523.12      529.18     69.18 o 
   0   6   1      109.96      163.67     33.89 o 
   2   6   1      737.92      751.04     79.97 o 
   4   6   1        1.81       37.70     38.48 o 
   6   6   1        5.68        0.00     24.02 o 
   8   6   1      954.32      874.91     63.18 o 
  10   6   1      285.54      338.36     48.70 o 
 -30   0   2        9.73        0.00     47.06 o 
 -28   0   2     2790.81     2747.80    157.64 o 
 -26   0   2     3566.47     3986.45    182.76 o 
 -24   0   2      557.03      650.02     77.14 o 
 -22   0   2      639.09      698.32     74.13 o 
 -20   0   2     3499.24     3327.88     86.71 o 
 -18   0   2     6714.92     6344.53    128.20 o 
 -16   0   2       91.07      215.32     21.73 o 
 -14   0   2    26854.84    26858.84    403.35 o 
 -12   0   2    15649.91    15461.78    422.05 o 
 -10   0   2      932.89      670.98     27.18 o 
  -8   0   2       54.90       41.28     10.58 o 
  -6   0   2     1568.91     1715.13     29.38 o 
  -4   0   2    12977.69    13245.08    157.90 o 
  -2   0   2    69229.46    65422.93   1993.69 o 
   0   0   2    21051.95    21901.40    431.16 o 
   2   0   2      186.17      165.35     25.83 o 
   4   0   2     9598.36    10017.25    154.03 o 
   6   0   2    51534.53    50989.19    718.78 o 
   8   0   2    10441.22     9567.63    157.15 o 
  10   0   2    53107.79    53439.13    762.50 o 
  12   0   2     3800.35     3619.79    315.19 o 
  14   0   2     9020.06     8266.68    240.97 o 
  16   0   2     7936.84     7551.18    147.73 o 
  18   0   2     5839.36     5683.94    124.40 o 
  20   0   2    11302.54    10918.09    205.35 o 
  22   0   2      320.19      347.48     62.45 o 
  24   0   2     3491.22     3208.51    162.24 o 
  26   0   2     3437.57     3617.21    180.64 o 
  28   0   2     1016.57     1144.52    112.88 o 
 -29   1   2     1001.56      966.56     79.26 o 
 -27   1   2     1310.78     1409.97     97.04 o 
 -25   1   2      286.04      245.29     47.39 o 
 -23   1   2      421.56      533.79     35.73 o 
 -21   1   2      767.08      864.18     52.77 o 
 -19   1   2      201.56      226.62     24.24 o 
 -17   1   2       46.15       57.52     11.27 o 
 -15   1   2      617.95      541.22     19.92 o 
 -13   1   2     1054.03      940.48     32.53 o 
 -11   1   2     1345.48     1168.66     27.46 o 
  -9   1   2     1489.62     1767.38     30.85 o 
  -7   1   2     2757.92     2522.15     37.67 o 
  -5   1   2     4243.20     4551.69     55.20 o 
  -3   1   2      390.50      413.05     16.34 o 
  -1   1   2    39684.02    40099.91    582.43 o 
   1   1   2       52.49       60.48      7.41 o 
   3   1   2    16420.22    16671.63    155.46 o 
   5   1   2     7465.53     8058.42     82.11 o 
   7   1   2    12460.89    12053.41    134.16 o 
   9   1   2    11826.64    11880.08    135.61 o 
  11   1   2     6909.46     7105.52     91.57 o 
  13   1   2     4372.42     4002.76     73.72 o 
  15   1   2     6706.61     6800.11     94.64 o 
  17   1   2     3377.37     3474.49    100.90 o 
  19   1   2     1915.80     1922.17     59.61 o 
  21   1   2      360.82      445.08     34.55 o 
  23   1   2     4161.94     4124.46     99.00 o 
  25   1   2     3115.49     2998.43    113.09 o 
  27   1   2      581.13      529.98     59.24 o 
 -28   2   2       25.72       67.51     27.35 o 
 -26   2   2      223.39      259.51     34.14 o 
 -24   2   2       45.82       33.36     22.10 o 
 -22   2   2      476.06      536.60     37.33 o 
 -20   2   2     2264.84     2200.11     66.63 o 
 -18   2   2     1306.04     1441.17     50.78 o 
 -16   2   2     1659.86     1680.57     70.84 o 
 -14   2   2       13.72        4.03     13.33 o 
 -12   2   2      317.78      257.95     21.13 o 
 -10   2   2    10139.72    10365.67    123.03 o 
  -8   2   2      875.57     1325.82     27.30 o 
  -6   2   2     9929.20    10530.95    136.77 o 
  -4   2   2    14435.67    14753.33    183.40 o 
  -2   2   2     5871.21     5809.33     82.86 o 
   0   2   2    20468.12    21522.78    258.48 o 
   2   2   2    10464.30    10477.41    119.99 o 
   4   2   2    14354.81    14571.20    159.84 o 
   6   2   2     2392.49     2126.04     32.12 o 
   8   2   2     3689.84     3610.94     58.50 o 
  10   2   2     7325.58     7211.15     80.30 o 
  12   2   2     8637.54     8628.54    136.37 o 
  14   2   2     4047.93     3934.78     83.06 o 
  16   2   2      551.27      472.36     34.03 o 
  18   2   2      106.92      107.80     37.10 o 
  20   2   2     1506.67     1452.23     56.34 o 
  22   2   2      363.99      381.68     35.76 o 
  24   2   2     1112.05     1043.00     54.13 o 
  26   2   2      134.31      139.75     30.71 o 
 -27   3   2       47.13       57.49     25.36 o 
 -25   3   2      486.78      457.34     40.99 o 
 -23   3   2      210.35      219.72     42.50 o 
 -21   3   2     2370.24     2311.40     72.17 o 
 -19   3   2      310.38      356.46     32.60 o 
 -17   3   2     1267.55     1135.39     48.39 o 
 -15   3   2      388.09      361.85     29.39 o 
 -13   3   2     1564.60     1633.25     51.62 o 
 -11   3   2      133.73      164.33     20.08 o 
  -9   3   2      609.40      664.09     38.08 o 
  -7   3   2      687.02      824.71     27.65 o 
  -5   3   2     2843.60     2975.69     57.72 o 
  -3   3   2     1286.88     1450.98     37.89 o 
  -1   3   2      840.17      934.09     37.31 o 
   1   3   2      173.49      191.28     13.86 o 
   3   3   2     4337.59     4732.51     70.18 o 
   5   3   2     2582.15     2628.92     47.00 o 
   7   3   2        3.24        1.72      7.96 o 
   9   3   2     1171.25     1320.23     34.55 o 
  11   3   2      365.93      407.51     35.42 o 
  13   3   2      187.58      170.46     23.46 o 
  15   3   2       13.38       29.06     17.46 o 
  17   3   2     2867.49     2930.35     78.24 o 
  19   3   2       46.32       45.78     21.47 o 
  21   3   2      715.95      543.21     61.77 o 
  23   3   2      636.10      597.14     48.20 o 
  25   3   2       14.65        4.24     29.07 o 
 -24   4   2       99.65       76.57     28.14 o 
 -22   4   2       41.21       17.16     23.53 o 
 -20   4   2      360.12      446.10     39.27 o 
 -18   4   2        0.84        0.00     27.38 o 
 -16   4   2       59.06       78.94     58.74 o 
 -14   4   2       30.11        7.53     21.83 o 
 -12   4   2       62.98       69.25     26.35 o 
 -10   4   2      698.65      756.42     47.31 o 
  -8   4   2       78.87       75.92     71.57 o 
  -6   4   2      646.42      612.59     39.45 o 
  -4   4   2        1.31        0.00     11.82 o 
  -2   4   2     1828.74     1850.01     49.48 o 
   0   4   2      256.31      218.05     28.83 o 
   2   4   2        3.80        2.85     10.21 o 
   4   4   2      418.74      393.20     25.38 o 
   6   4   2      747.39      736.06     35.86 o 
   8   4   2     4773.52     4567.40    120.12 o 
  10   4   2        1.90        0.00     20.62 o 
  12   4   2      554.87      614.51     49.69 o 
  14   4   2        0.97        4.19     22.17 o 
  16   4   2      752.98      659.09     55.07 o 
  18   4   2     2041.47     1812.94     85.73 o 
  20   4   2      158.06      160.49     39.94 o 
  22   4   2        8.38        0.00     30.90 o 
 -19   5   2      424.10      478.42     95.01 o 
 -17   5   2      396.43      431.06     51.16 o 
 -15   5   2      600.07      568.74     51.60 o 
 -13   5   2      698.88      726.41     55.16 o 
 -11   5   2      449.41      465.79     45.25 o 
  -9   5   2     4098.66     4016.74    114.77 o 
  -7   5   2      936.17     1014.77     56.61 o 
  -5   5   2     4104.89     4153.32    111.62 o 
  -3   5   2     1619.49     1642.08     68.82 o 
  -1   5   2     1516.61     1522.10     39.75 o 
   1   5   2     4519.68     4585.00     98.15 o 
   3   5   2     3316.67     3358.84     94.73 o 
   5   5   2      932.55     1005.39     88.99 o 
   7   5   2     3344.96     3333.31    107.17 o 
   9   5   2     1446.52     1437.03     70.74 o 
  11   5   2     1087.90     1026.81     64.51 o 
  13   5   2      222.50      281.47     43.18 o 
  15   5   2     1413.16     1362.71    154.01 o 
  17   5   2      197.31      161.95     41.52 o 
 -12   6   2      202.56      301.83     65.46 o 
 -10   6   2     1435.98     1252.80    100.32 o 
  -8   6   2      495.37      410.99     66.17 o 
  -6   6   2     1019.73     1117.80     66.12 o 
  -4   6   2     1223.67     1280.32     58.73 o 
  -2   6   2      406.15      397.26     45.53 o 
   0   6   2      461.69      471.23     48.13 o 
   2   6   2     3035.06     3016.91    155.69 o 
   4   6   2      955.54      929.93     61.19 o 
   6   6   2      778.42      754.19     58.15 o 
   8   6   2      452.01      422.59     50.42 o 
  10   6   2      384.88      365.79     90.76 o 
 -31   1   3      157.01       83.59     70.59 o 
 -29   1   3       30.91        6.52     48.30 o 
 -27   1   3     1197.98     1299.42    104.83 o 
 -25   1   3      306.02      309.13     31.34 o 
 -23   1   3      691.21      686.66     39.22 o 
 -21   1   3      601.11      546.73     33.74 o 
 -19   1   3      335.20      262.31     34.92 o 
 -17   1   3     4159.68     4222.19     78.73 o 
 -15   1   3     5896.03     5824.91     79.66 o 
 -13   1   3     5924.87     5905.32    107.92 o 
 -11   1   3     5037.45     5014.65     75.51 o 
  -9   1   3      576.56      600.46     18.33 o 
  -7   1   3     1672.91     1345.53     24.62 o 
  -5   1   3    52501.86    53316.46    592.21 o 
  -3   1   3    42881.05    45335.82    449.93 o 
  -1   1   3    20627.22    22444.46    262.48 o 
   1   1   3    11586.47    12272.19    129.68 o 
   3   1   3    15002.46    15723.82    164.57 o 
   5   1   3     1581.13     1681.63     26.41 o 
   7   1   3    26551.44    28137.67    419.19 o 
   9   1   3     2742.82     2891.66     47.10 o 
  11   1   3       38.23       88.50     13.51 o 
  13   1   3     2279.65     2333.39     45.68 o 
  15   1   3     6242.50     6334.21     91.40 o 
  17   1   3      652.88      745.52     37.42 o 
  19   1   3     1156.07     1146.81     48.06 o 
  21   1   3     1899.29     1764.91     61.13 o 
  23   1   3      196.92      184.43     36.55 o 
  25   1   3      958.47     1052.52     82.89 o 
  27   1   3      889.32      943.80     73.50 o 
 -30   2   3      909.41      846.60     72.23 o 
 -28   2   3      447.19      438.84     58.07 o 
 -26   2   3      406.58      363.98     36.60 o 
 -24   2   3     2182.75     2224.27     71.58 o 
 -22   2   3     4664.64     4432.13     99.84 o 
 -20   2   3      946.58      872.99     42.59 o 
 -18   2   3      609.30      571.75     34.16 o 
 -16   2   3     8661.82     8847.10    199.83 o 
 -14   2   3     3470.55     3430.71     99.75 o 
 -12   2   3     4215.22     4090.85     78.45 o 
 -10   2   3    11997.46    12874.87    178.10 o 
  -8   2   3      405.12      237.83     12.32 o 
  -6   2   3     2760.94     2790.25     48.53 o 
  -4   2   3    13380.16    13726.10    171.86 o 
  -2   2   3     2042.47     2013.33     34.58 o 
   0   2   3     6715.15     6581.73     93.97 o 
   2   2   3     7976.18     7608.63     93.09 o 
   4   2   3     7260.14     7332.09    103.22 o 
   6   2   3       13.22       48.50     10.42 o 
   8   2   3     5938.18     6001.73     70.06 o 
  10   2   3     4163.32     3996.89     87.87 o 
  12   2   3     3587.87     3463.43     78.93 o 
  14   2   3     5902.60     5598.62    115.21 o 
  16   2   3     4473.23     4442.88     94.07 o 
  18   2   3       22.06       26.61     19.60 o 
  20   2   3     1540.77     1629.50     59.44 o 
  22   2   3     6281.16     6097.11    128.20 o 
  24   2   3     1418.24     1500.42     80.00 o 
  26   2   3      643.85      667.42     48.32 o 
 -27   3   3     1515.75     1386.72     63.40 o 
 -25   3   3     2560.78     2508.39     80.83 o 
 -23   3   3      137.81      161.51     28.91 o 
 -21   3   3     3147.85     3090.98     83.46 o 
 -19   3   3      163.43      214.60     32.53 o 
 -17   3   3     5050.17     5067.04    104.99 o 
 -15   3   3     2699.21     2720.75     70.70 o 
 -13   3   3     5152.41     5443.85    103.07 o 
 -11   3   3     1736.32     1820.80     63.15 o 
  -9   3   3     4011.48     4122.08     98.08 o 
  -7   3   3      926.77      753.45     27.29 o 
  -5   3   3    22371.81    23695.51    292.42 o 
  -3   3   3     6894.60     6786.85    102.19 o 
  -1   3   3     7442.95     7733.70    115.65 o 
   1   3   3     9306.32     9756.62    137.93 o 
   3   3   3    10242.92     9987.38    131.29 o 
   5   3   3    12413.62    12456.51    150.01 o 
   7   3   3     3179.47     2923.56     86.70 o 
   9   3   3    16686.50    16365.73    192.70 o 
  11   3   3     8340.55     8407.44    138.66 o 
  13   3   3     8983.23     8817.44    147.24 o 
  15   3   3     3052.91     2973.80     76.01 o 
  17   3   3     5442.11     5137.14    157.80 o 
  19   3   3     2158.14     2122.97     69.54 o 
  21   3   3     3914.17     3995.19    100.74 o 
  23   3   3     1884.83     1919.99     90.72 o 
 -24   4   3       29.67       10.30     25.57 o 
 -22   4   3       74.13      120.39     29.12 o 
 -20   4   3      513.03      626.81     43.77 o 
 -18   4   3      262.10      325.39     65.37 o 
 -16   4   3     2491.08     2350.09    103.24 o 
 -14   4   3     1708.95     1642.76     76.43 o 
 -12   4   3       14.08       30.84     22.17 o 
 -10   4   3      585.05      651.09     43.16 o 
  -8   4   3     4089.37     4103.86    147.82 o 
  -6   4   3     1044.02     1135.16     50.41 o 
  -4   4   3     5967.94     6219.85    103.93 o 
  -2   4   3     3362.64     3364.41     55.07 o 
   0   4   3    11835.20    11810.61    170.84 o 
   2   4   3     3970.97     3779.90     67.35 o 
   4   4   3     5585.52     5405.37    102.30 o 
   6   4   3     6910.61     6787.72    119.35 o 
   8   4   3    11897.94    11569.35    737.95 o 
  10   4   3     4140.92     4099.77    159.50 o 
  12   4   3    11041.28    10813.70    224.30 o 
  14   4   3     2859.58     2768.72     99.82 o 
  16   4   3     2970.76     2815.95    106.60 o 
  18   4   3     2875.79     2817.36    108.54 o 
  20   4   3     2702.49     2668.79    108.05 o 
  22   4   3     1925.92     2098.90    145.79 o 
 -21   5   3      540.88      515.30     78.82 o 
 -19   5   3      504.89      559.25     56.61 o 
 -17   5   3      697.47      634.66     66.35 o 
 -15   5   3      214.49      260.20     79.88 o 
 -13   5   3     1235.12     1244.00     66.68 o 
 -11   5   3     1083.26     1188.35     63.80 o 
  -9   5   3     1429.67     1387.57     66.20 o 
  -7   5   3     1436.77     1395.92     84.04 o 
  -5   5   3      635.80      671.64     38.68 o 
  -3   5   3     2369.21     2396.72     97.31 o 
  -1   5   3     4287.49     4155.64     89.41 o 
   1   5   3     4644.02     4605.06    143.60 o 
   3   5   3      783.81      923.43     44.17 o 
   5   5   3     2252.44     2202.64     85.20 o 
   7   5   3     1563.60     1501.59    128.71 o 
   9   5   3     1147.48     1226.97     98.19 o 
  11   5   3     6395.60     6215.31    163.17 o 
  13   5   3     1051.91     1052.92     70.24 o 
  15   5   3      198.87      216.63     43.59 o 
  17   5   3      812.08      834.05     67.40 o 
 -12   6   3      270.43      237.64     42.11 o 
 -10   6   3      222.12      301.67     44.96 o 
  -8   6   3       76.71       26.84     21.14 o 
  -6   6   3      724.42      806.77     59.93 o 
  -4   6   3       18.67       18.93     35.56 o 
  -2   6   3      369.06      416.83     46.54 o 
   0   6   3      510.61      485.80     49.19 o 
   2   6   3      166.11      156.88     93.33 o 
   4   6   3       68.57      102.80     38.04 o 
   6   6   3      197.63      196.16     45.82 o 
   8   6   3        4.05       14.86     26.99 o 
  10   6   3       24.69       58.99     34.21 o 
 -32   0   4      780.95      632.68     96.95 o 
 -30   0   4      546.55      619.41     89.70 o 
 -28   0   4     2386.02     2492.68    147.20 o 
 -26   0   4      263.14      261.32     61.04 o 
 -24   0   4      176.76      122.79     47.24 o 
 -22   0   4      866.66      867.66     45.25 o 
 -20   0   4     1839.65     1781.15     81.30 o 
 -18   0   4       19.09       56.04     13.40 o 
 -16   0   4     5373.81     5328.51     85.23 o 
 -14   0   4     3898.57     4225.74     69.88 o 
 -12   0   4      416.89      242.89     24.18 o 
 -10   0   4      255.79      126.70     11.18 o 
  -8   0   4       33.82        7.17      7.80 o 
  -6   0   4     3913.03     3544.56     72.91 o 
  -4   0   4    86256.80    85292.82    981.57 o 
  -2   0   4     2679.08     2580.16     86.25 o 
   0   0   4    18504.43    20994.86    303.03 o 
   2   0   4    68357.11    69630.90    971.99 o 
   4   0   4     7500.66     8243.07    135.24 o 
   6   0   4    11574.24    11082.43    178.67 o 
   8   0   4    16084.35    15698.06    246.95 o 
  10   0   4     2751.86     2605.55     66.11 o 
  12   0   4       66.51       41.50     23.71 o 
  14   0   4     2235.42     2096.24     64.76 o 
  16   0   4     6833.37     6588.38    139.77 o 
  18   0   4     1506.77     1425.35     59.25 o 
  20   0   4       64.94       11.32     36.62 o 
  22   0   4     2024.93     1875.39    119.95 o 
  24   0   4     2828.46     2747.80    155.16 o 
  26   0   4      799.65      895.06     99.08 o 
 -31   1   4      332.55      332.16     54.97 o 
 -29   1   4      781.69      756.32     65.17 o 
 -27   1   4      148.49      220.33     65.64 o 
 -25   1   4      556.27      569.41     47.98 o 
 -23   1   4      636.21      548.78     35.87 o 
 -21   1   4       12.51        2.53     15.62 o 
 -19   1   4     1997.61     1955.56     63.72 o 
 -17   1   4       22.73       63.88     11.02 o 
 -15   1   4     5003.88     4856.92     78.03 o 
 -13   1   4      466.27      363.88     30.13 o 
 -11   1   4     1057.69      871.04     25.29 o 
  -9   1   4      424.26      320.95     12.48 o 
  -7   1   4     1816.34     2052.66     30.19 o 
  -5   1   4     3344.26     3327.99     40.81 o 
  -3   1   4    65138.31    65579.76    647.80 o 
  -1   1   4     6449.17     6636.15     90.01 o 
   1   1   4     9387.00    10084.43    110.05 o 
   3   1   4     8252.37     8356.89     86.08 o 
   5   1   4      107.71       83.25      8.12 o 
   7   1   4       61.43       38.91      9.78 o 
   9   1   4    24089.36    24494.21    312.54 o 
  11   1   4      414.69      324.23     18.88 o 
  13   1   4     4693.08     4497.05     71.03 o 
  15   1   4     1422.65     1300.12     36.49 o 
  17   1   4      437.34      471.51     49.96 o 
  19   1   4     1616.50     1821.11     59.91 o 
  21   1   4     1937.24     2115.88     68.15 o 
  23   1   4     2744.31     2632.82    124.36 o 
  25   1   4      449.34      536.54     58.80 o 
  27   1   4      597.39      748.75    119.42 o 
 -30   2   4     1453.49     1519.83    139.86 o 
 -28   2   4      409.29      439.18     66.90 o 
 -26   2   4      535.60      527.34     57.94 o 
 -24   2   4     1521.15     1438.94    126.69 o 
 -22   2   4      211.02      197.11     26.91 o 
 -20   2   4     3075.18     2969.60     75.90 o 
 -18   2   4      614.14      523.89     32.86 o 
 -16   2   4     1400.34     1197.52     43.74 o 
 -14   2   4     4086.67     4195.59    100.16 o 
 -12   2   4     1034.67      790.41     32.44 o 
 -10   2   4      513.22      728.06     19.76 o 
  -8   2   4     7133.06     7101.47     99.50 o 
  -6   2   4      189.38      266.37     19.17 o 
  -4   2   4    10644.06    11121.91    126.58 o 
  -2   2   4     1819.26     1832.27     32.79 o 
   0   2   4     6292.15     6412.72     93.21 o 
   2   2   4     5145.09     5074.12     69.33 o 
   4   2   4       16.95       15.66      6.66 o 
   6   2   4     4110.84     3906.27     51.17 o 
   8   2   4     4782.17     4801.18     60.75 o 
  10   2   4    16265.59    15993.84    183.18 o 
  12   2   4     1457.37     1290.71     52.15 o 
  14   2   4     4024.97     3740.31     82.10 o 
  16   2   4      217.52      208.83     25.83 o 
  18   2   4     2305.18     2256.82     67.42 o 
  20   2   4     2281.67     2213.07     70.26 o 
  22   2   4     1368.18     1453.44     59.80 o 
  24   2   4      967.79     1010.87     54.68 o 
  26   2   4      742.21      740.21     51.39 o 
 -27   3   4      191.10      204.12     37.69 o 
 -25   3   4      189.22      190.11     31.74 o 
 -23   3   4       65.15       77.16     24.91 o 
 -21   3   4      629.35      624.03     40.99 o 
 -19   3   4      635.48      643.78     43.44 o 
 -17   3   4     1127.47     1080.65     60.51 o 
 -15   3   4      156.50      131.25     22.78 o 
 -13   3   4      818.82      818.49     37.86 o 
 -11   3   4     1564.97     1728.13     60.84 o 
  -9   3   4     3144.02     3375.17     73.35 o 
  -7   3   4      300.17      360.80     20.05 o 
  -5   3   4      188.65      207.07     14.88 o 
  -3   3   4     5236.61     6020.39     83.17 o 
  -1   3   4     1773.25     1843.35     45.68 o 
   1   3   4        0.94        0.00      9.43 o 
   3   3   4     2524.95     2726.14     64.22 o 
   5   3   4      918.79      994.34     28.66 o 
   7   3   4      432.32      411.82     19.72 o 
   9   3   4      214.23      269.12     19.00 o 
  11   3   4      234.26      220.08     23.84 o 
  13   3   4     3248.86     3073.76     75.13 o 
  15   3   4     1448.69     1420.36     52.92 o 
  17   3   4       25.28        0.00     23.06 o 
  19   3   4     1099.01     1156.87     69.29 o 
  21   3   4        0.36        0.00     38.39 o 
  23   3   4       28.94        0.00     27.10 o 
 -24   4   4        7.47       17.93     24.14 o 
 -22   4   4        1.36        8.69     22.90 o 
 -20   4   4      200.98      204.34     41.20 o 
 -18   4   4      140.20       65.10     29.70 o 
 -16   4   4       23.86       32.22     23.81 o 
 -14   4   4      276.19      247.52     34.75 o 
 -12   4   4        1.05        1.38     19.09 o 
 -10   4   4      185.78      185.77     28.38 o 
  -8   4   4      171.27      195.34     38.04 o 
  -6   4   4       10.53        0.00     11.16 o 
  -4   4   4       76.52       98.29     14.90 o 
  -2   4   4      658.61      753.01     28.46 o 
   0   4   4      297.51      306.32     23.79 o 
   2   4   4      105.85       96.65     15.14 o 
   4   4   4      486.65      475.75     44.25 o 
   6   4   4      153.10      148.59     22.00 o 
   8   4   4       27.09       15.75     21.14 o 
  10   4   4        3.29        4.30     21.97 o 
  12   4   4     2672.73     2555.50     94.97 o 
  14   4   4      998.81      956.22    129.51 o 
  16   4   4      287.70      250.25     47.86 o 
  18   4   4       32.40       59.07     31.72 o 
  20   4   4       88.26       58.21     33.90 o 
 -21   5   4      375.20      372.23     50.89 o 
 -19   5   4       37.07       34.07     29.96 o 
 -17   5   4      352.47      433.45     48.47 o 
 -15   5   4       77.80       54.63     42.73 o 
 -13   5   4      103.38       84.41     29.25 o 
 -11   5   4      611.51      541.77     38.58 o 
  -9   5   4       27.21       48.90     24.18 o 
  -7   5   4       95.72       97.44     22.10 o 
  -5   5   4      180.46      135.32     29.59 o 
  -3   5   4       53.41       33.56     21.70 o 
  -1   5   4      631.68      571.54     34.92 o 
   1   5   4      768.84      805.39     42.39 o 
   3   5   4      292.98      254.01     28.43 o 
   5   5   4       16.52        0.00     20.85 o 
   7   5   4      226.10      263.24     39.00 o 
   9   5   4       57.72       88.59     30.08 o 
  11   5   4       17.54       29.12     28.76 o 
  13   5   4      384.76      322.49     69.09 o 
  15   5   4      180.72      189.35     41.92 o 
 -12   6   4      388.76      419.44     64.98 o 
 -10   6   4       45.73       50.05     26.90 o 
  -8   6   4      326.77      288.65     43.28 o 
  -6   6   4      284.92      351.97     47.24 o 
  -4   6   4        9.98       38.57     38.39 o 
  -2   6   4      659.84      694.58     80.85 o 
   0   6   4      784.38      744.64     66.88 o 
   2   6   4      998.73      959.40     74.93 o 
   4   6   4      304.74      309.25     44.18 o 
   6   6   4      311.28      348.66     72.36 o 
   8   6   4     1183.27     1414.26     79.24 o 
 -31   1   5     1681.89     1661.60    213.72 o 
 -29   1   5        2.69        0.00     30.78 o 
 -27   1   5      128.31      180.98     40.09 o 
 -25   1   5      700.83      749.01     42.15 o 
 -23   1   5     1118.50     1042.69     46.39 o 
 -21   1   5      348.69      437.12     25.44 o 
 -19   1   5      604.75      517.30     25.35 o 
 -17   1   5     9515.35     9744.45    110.03 o 
 -15   1   5      724.89      820.38     18.07 o 
 -13   1   5     1260.79     1060.26     22.09 o 
 -11   1   5     3606.85     3826.56     50.11 o 
  -9   1   5     1156.43     1484.06     36.52 o 
  -7   1   5    20333.53    20963.48    197.33 o 
  -5   1   5    47774.11    49701.08    494.82 o 
  -3   1   5     8034.47     8265.03     93.53 o 
  -1   1   5     5407.56     5739.15     82.39 o 
   1   1   5    12702.48    12981.38    126.81 o 
   3   1   5    34211.62    34743.01    317.54 o 
   5   1   5     2015.57     2032.45     36.36 o 
   7   1   5    13329.04    13319.47    152.04 o 
   9   1   5      613.97      445.83     19.90 o 
  11   1   5     3404.79     3517.78     59.42 o 
  13   1   5     7650.07     7864.12    107.65 o 
  15   1   5     3446.43     3290.65     62.22 o 
  17   1   5      437.92      491.22     33.52 o 
  19   1   5      122.66      132.79     24.45 o 
  21   1   5     1809.24     1590.05     59.88 o 
  23   1   5      799.75      858.46     72.01 o 
  25   1   5      304.99      335.10     51.88 o 
 -30   2   5       97.64      131.16     46.43 o 
 -28   2   5       15.60        0.00     22.74 o 
 -26   2   5     2350.75     2468.01    114.95 o 
 -24   2   5     1951.24     1917.64    104.50 o 
 -22   2   5       46.30       17.24     15.34 o 
 -20   2   5      180.22      198.92     25.55 o 
 -18   2   5     2323.46     2192.75     82.83 o 
 -16   2   5       45.16       28.08     15.63 o 
 -14   2   5     3891.85     3840.79     67.47 o 
 -12   2   5      335.70      480.03     16.33 o 
 -10   2   5       34.30       18.01      7.43 o 
  -8   2   5     3357.58     4118.34     66.80 o 
  -6   2   5     3494.25     3227.32     49.53 o 
  -4   2   5     7369.85     7033.11     86.90 o 
  -2   2   5     1442.30     1269.39     53.54 o 
   0   2   5      863.14     1161.66     32.00 o 
   2   2   5     3775.26     3859.58     65.66 o 
   4   2   5     3367.89     2927.48     42.13 o 
   6   2   5       70.43       69.50      9.89 o 
   8   2   5     2969.27     3046.80     45.77 o 
  10   2   5     5774.85     5877.30     84.19 o 
  12   2   5     2416.72     2377.31     68.85 o 
  14   2   5     2142.70     2156.42     61.04 o 
  16   2   5      185.99      178.75     25.07 o 
  18   2   5      364.87      361.62     32.69 o 
  20   2   5     6431.42     6026.56    124.60 o 
  22   2   5      724.21      654.24     96.03 o 
  24   2   5      604.31      625.99     95.10 o 
 -29   3   5      999.89      979.83     58.56 o 
 -27   3   5      919.04      846.73     43.88 o 
 -25   3   5      639.06      656.97     43.44 o 
 -23   3   5     1433.40     1463.00     58.78 o 
 -21   3   5      405.16      400.53     35.53 o 
 -19   3   5     1979.02     1782.43     65.41 o 
 -17   3   5     2478.66     2430.11     68.15 o 
 -15   3   5     4674.15     4673.84    117.89 o 
 -13   3   5      741.49      700.81     42.66 o 
 -11   3   5      406.49      336.99     30.83 o 
  -9   3   5     2311.78     2216.51     43.63 o 
  -7   3   5     4221.10     4109.02     71.58 o 
  -5   3   5     1830.43     1660.97     36.63 o 
  -3   3   5     2228.16     2142.70     42.00 o 
  -1   3   5      974.23      783.79     24.24 o 
   1   3   5     2234.85     2277.67     51.63 o 
   3   3   5     3175.39     2943.72     53.74 o 
   5   3   5      641.60      512.95     22.46 o 
   7   3   5     2510.45     2487.73     60.05 o 
   9   3   5     3683.40     3699.86     85.94 o 
  11   3   5     3428.62     3169.29     74.87 o 
  13   3   5      275.49      294.21     66.88 o 
  15   3   5     5971.64     5680.14    200.81 o 
  17   3   5       17.22       61.16     28.92 o 
  19   3   5     2179.80     2301.96    128.09 o 
  21   3   5     1965.12     1905.19    128.36 o 
  23   3   5     1515.69     1645.00     87.70 o 
 -26   4   5      230.78      275.87     32.00 o 
 -24   4   5       98.96       93.82     36.29 o 
 -22   4   5     1179.56     1113.89     50.43 o 
 -20   4   5     1420.32     1398.48     71.37 o 
 -18   4   5     2896.17     2781.04     97.89 o 
 -16   4   5     1337.37     1354.09     66.04 o 
 -14   4   5      568.11      640.94     38.58 o 
 -12   4   5     1493.10     1549.47     53.73 o 
 -10   4   5     2655.16     2749.78     70.30 o 
  -8   4   5      930.87      981.55     43.44 o 
  -6   4   5     2467.21     2476.88     51.77 o 
  -4   4   5      370.89      381.17     25.18 o 
  -2   4   5     5575.00     5670.96     86.37 o 
   0   4   5      512.68      513.27     28.48 o 
   2   4   5      254.67      280.87     23.24 o 
   4   4   5     2017.32     2010.25     85.69 o 
   6   4   5      833.57      785.10     38.78 o 
   8   4   5      428.16      438.32     72.10 o 
  10   4   5     4108.70     3959.89    118.43 o 
  12   4   5      605.01      568.29     50.32 o 
  14   4   5      406.49      397.05     47.70 o 
  16   4   5     1344.95     1477.78     78.15 o 
  18   4   5     1329.42     1353.64     79.46 o 
  20   4   5      554.37      635.06     62.19 o 
 -21   5   5      854.89      897.28     55.09 o 
 -19   5   5        5.22       11.82     22.16 o 
 -17   5   5      141.33      167.20     38.66 o 
 -15   5   5      400.17      440.03     48.04 o 
 -13   5   5      339.74      332.47     43.41 o 
 -11   5   5        5.14        0.00     17.01 o 
  -9   5   5        5.40       14.41     21.25 o 
  -7   5   5      140.00      148.96     30.71 o 
  -5   5   5      180.99      142.48     29.36 o 
  -3   5   5      784.37      859.39     41.78 o 
  -1   5   5     2255.85     2400.88     98.46 o 
   1   5   5      735.11      678.51     58.76 o 
   3   5   5        6.11       10.21     17.08 o 
   5   5   5       28.10       71.89     27.97 o 
   7   5   5      823.24      683.65     68.38 o 
   9   5   5     1424.19     1411.13     96.42 o 
  11   5   5      718.16      631.31     56.95 o 
  13   5   5       18.98       39.96     32.24 o 
  15   5   5      281.08      375.44     58.03 o 
 -14   6   5       13.73        7.39     26.39 o 
 -12   6   5      498.61      431.08     50.67 o 
 -10   6   5      258.49      153.50     37.69 o 
  -8   6   5      488.36      444.64     49.03 o 
  -6   6   5      214.34      183.47     37.95 o 
  -4   6   5      123.88      138.89     48.65 o 
  -2   6   5      151.71       62.11     30.80 o 
   0   6   5       53.19       59.46     64.67 o 
   2   6   5      950.42      878.02     62.35 o 
   4   6   5        2.86        0.00     25.05 o 
   6   6   5        3.87        0.00     27.86 o 
   8   6   5       17.10        0.00     30.45 o 
 -32   0   6     1633.66     1675.65    132.16 o 
 -30   0   6    10009.13     9957.10    334.03 o 
 -28   0   6       97.88      179.05     56.26 o 
 -26   0   6     4130.14     4307.92    184.18 o 
 -24   0   6     3642.26     3995.83    169.67 o 
 -22   0   6     1806.45     1813.34     64.18 o 
 -20   0   6     4823.08     5091.74    113.87 o 
 -18   0   6     6976.37     6793.62    153.57 o 
 -16   0   6     6935.22     6834.32    104.08 o 
 -14   0   6      121.59      224.62     15.56 o 
 -12   0   6     4595.51     4614.52     89.99 o 
 -10   0   6     2012.59     1708.68     47.07 o 
  -8   0   6     3678.78     3430.73     56.68 o 
  -6   0   6      274.88      296.74     15.20 o 
  -4   0   6    13686.74    13151.84    202.98 o 
  -2   0   6       95.57       93.00     14.82 o 
   0   0   6     3384.71     2980.28     82.09 o 
   2   0   6       44.67       86.16     13.68 o 
   4   0   6    16950.08    17177.44    264.52 o 
   6   0   6      857.75      692.69     37.07 o 
   8   0   6     8736.51     8584.86    179.93 o 
  10   0   6     2818.95     2550.85     69.87 o 
  12   0   6    12272.34    13238.07    228.40 o 
  14   0   6     2022.45     1912.56     65.92 o 
  16   0   6     7138.32     7509.89    156.86 o 
  18   0   6      263.20      379.78     37.10 o 
  20   0   6     2445.52     2350.43    134.29 o 
  22   0   6     9249.36     9277.36    305.37 o 
  24   0   6     1042.26     1304.28    114.65 o 
  26   0   6      994.95     1096.57    113.41 o 
 -31   1   6     1823.21     2094.58    103.02 o 
 -29   1   6     1958.47     2003.47     95.44 o 
 -27   1   6     2545.96     2577.08     78.29 o 
 -25   1   6     2315.97     2435.13     72.48 o 
 -23   1   6      636.34      642.56     31.33 o 
 -21   1   6     4623.34     4714.11     98.88 o 
 -19   1   6     2596.45     2556.09     61.44 o 
 -17   1   6     6710.86     6659.42     82.76 o 
 -15   1   6     3126.93     3052.56     40.36 o 
 -13   1   6     8089.04     8334.75     93.55 o 
 -11   1   6      920.09     1128.85     26.35 o 
  -9   1   6     1665.67     1534.60     27.63 o 
  -7   1   6      352.95      459.87     25.30 o 
  -5   1   6    38710.43    39462.36    398.22 o 
  -3   1   6     3271.98     3171.50     54.99 o 
  -1   1   6     1356.18     1184.28     30.95 o 
   1   1   6     1294.25     1366.73     23.63 o 
   3   1   6      963.56      743.14     20.41 o 
   5   1   6     6841.84     6641.77     85.51 o 
   7   1   6     2107.23     2303.94     43.08 o 
   9   1   6    10161.05    10114.10    143.51 o 
  11   1   6     2767.81     2799.98     81.49 o 
  13   1   6      661.66      576.72     26.02 o 
  15   1   6      380.06      361.17     31.17 o 
  17   1   6     5150.39     5276.38    148.92 o 
  19   1   6     1432.26     1620.12     59.77 o 
  21   1   6     1736.04     1690.65     63.91 o 
  23   1   6     1378.62     1586.99     84.47 o 
  25   1   6      972.31     1035.54     75.75 o 
 -30   2   6      812.19      812.68    123.79 o 
 -28   2   6      996.96      982.46     47.40 o 
 -26   2   6     1054.48     1055.16     43.94 o 
 -24   2   6      428.36      443.48     30.60 o 
 -22   2   6      640.95      605.76     32.35 o 
 -20   2   6     5086.57     4793.63     85.97 o 
 -18   2   6     2177.76     2190.08     52.77 o 
 -16   2   6     7851.08     7675.78    111.20 o 
 -14   2   6     6853.62     6854.37     89.16 o 
 -12   2   6      995.17     1034.07     26.97 o 
 -10   2   6     6348.80     6403.41     77.04 o 
  -8   2   6    10253.69    11226.71    206.36 o 
  -6   2   6     5702.53     6207.56     90.72 o 
  -4   2   6    23519.12    24808.59    260.71 o 
  -2   2   6     8974.03     9209.56    107.80 o 
   0   2   6     5314.02     5732.17     89.30 o 
   2   2   6     4245.01     4144.30     63.22 o 
   4   2   6      158.74      212.53     12.08 o 
   6   2   6    27218.92    28918.49    306.81 o 
   8   2   6     3443.25     3598.73     52.72 o 
  10   2   6      908.60      852.28     28.95 o 
  12   2   6     4843.11     4620.20    108.75 o 
  14   2   6       38.33        9.82     17.10 o 
  16   2   6     1662.74     1674.90     89.50 o 
  18   2   6      977.05     1026.91     74.36 o 
  20   2   6     1436.50     1470.26     59.58 o 
  22   2   6      465.04      429.47     49.27 o 
  24   2   6      395.16      414.07     52.55 o 
 -29   3   6       31.56        0.00     19.52 o 
 -27   3   6        0.34       12.57     22.93 o 
 -25   3   6      146.12      134.44     26.84 o 
 -23   3   6       20.80       35.06     18.55 o 
 -21   3   6       69.30       64.64     18.57 o 
 -19   3   6      880.15      857.11     61.52 o 
 -17   3   6       30.37       26.75     18.52 o 
 -15   3   6      191.21      218.95     26.12 o 
 -13   3   6       13.76       12.82     15.17 o 
 -11   3   6      126.57      145.12     19.24 o 
  -9   3   6      187.86      189.53     15.30 o 
  -7   3   6      640.87      625.44     23.76 o 
  -5   3   6       12.19       13.23      9.07 o 
  -3   3   6     2109.57     1943.80     39.54 o 
  -1   3   6     1226.98     1378.62     32.17 o 
   1   3   6        1.01       19.53     12.11 o 
   3   3   6      577.24      708.94     26.77 o 
   5   3   6       13.15        0.00      9.34 o 
   7   3   6      105.69       63.24     17.03 o 
   9   3   6      243.99      240.87     32.94 o 
  11   3   6       36.93       54.00     41.31 o 
  13   3   6        2.96        0.00     18.45 o 
  15   3   6        0.35        0.00     24.26 o 
  17   3   6       31.68       26.71     27.16 o 
  19   3   6      140.61      191.65     69.88 o 
  21   3   6       61.93        5.14     28.61 o 
 -26   4   6       83.94       77.07     24.55 o 
 -24   4   6      332.58      336.65     33.28 o 
 -22   4   6       54.96       44.20     20.97 o 
 -20   4   6       64.63       59.88     23.48 o 
 -18   4   6      359.92      331.73     33.74 o 
 -16   4   6      745.47      647.11     40.06 o 
 -14   4   6       13.25       16.35     15.05 o 
 -12   4   6      457.50      441.58     27.93 o 
 -10   4   6      149.78      185.11     23.77 o 
  -8   4   6       19.14       23.94     14.62 o 
  -6   4   6       62.10       64.73     16.47 o 
  -4   4   6       68.66       60.82     23.59 o 
  -2   4   6       34.16       53.59     29.56 o 
   0   4   6      264.49      281.04     23.88 o 
   2   4   6      107.82      105.70     16.35 o 
   4   4   6      575.37      570.05     34.15 o 
   6   4   6       17.49       31.14     21.06 o 
   8   4   6       90.03       35.97     24.71 o 
  10   4   6       24.53       39.88     26.94 o 
  12   4   6       16.79       38.11     26.21 o 
  14   4   6      522.29      499.76     93.59 o 
  16   4   6       80.99       83.91     35.24 o 
  18   4   6      154.63      180.17     41.21 o 
 -21   5   6      283.37      341.03     43.85 o 
 -19   5   6      461.16      498.59     42.94 o 
 -17   5   6       21.27       41.71     22.92 o 
 -15   5   6        8.99        0.00     22.36 o 
 -13   5   6     1305.57     1244.06     68.38 o 
 -11   5   6      439.95      508.86     48.40 o 
  -9   5   6        6.38        8.06     22.12 o 
  -7   5   6      613.84      623.06     49.81 o 
  -5   5   6       13.74       53.64     26.01 o 
  -3   5   6      255.84      293.62     28.85 o 
  -1   5   6     1339.09     1323.05     50.33 o 
   1   5   6       39.53       36.91     19.53 o 
   3   5   6      434.49      451.08     35.72 o 
   5   5   6      232.72      232.64     65.20 o 
   7   5   6      294.61      248.60     40.98 o 
   9   5   6      246.01      291.45     48.12 o 
  11   5   6      168.46      212.50     41.58 o 
  13   5   6       31.08       29.85     33.53 o 
  15   5   6      342.74      449.69    160.20 o 
 -12   6   6      745.17      756.09     64.75 o 
 -10   6   6      573.26      733.55     78.73 o 
  -8   6   6      694.56      828.89    121.46 o 
  -6   6   6      259.92      286.58     58.83 o 
  -4   6   6      275.91      325.72     67.58 o 
  -2   6   6      783.18      885.36     72.54 o 
   0   6   6      630.20      715.80    127.92 o 
   2   6   6       76.34      105.38     34.64 o 
   4   6   6      416.96      466.32     51.77 o 
   6   6   6      138.33      110.53     35.09 o 
 -31   1   7      397.40      558.77    155.16 o 
 -29   1   7      114.33      156.51     40.90 o 
 -27   1   7       26.09       41.26     22.39 o 
 -25   1   7     7745.78     7777.83    144.14 o 
 -23   1   7      104.84      123.78     19.06 o 
 -21   1   7      586.76      607.26     29.21 o 
 -19   1   7     6724.25     6693.39    115.32 o 
 -17   1   7     1733.98     1764.19     35.89 o 
 -15   1   7      998.07     1030.96     28.04 o 
 -13   1   7     2061.80     1978.17     38.34 o 
 -11   1   7     1865.13     1688.57     33.88 o 
  -9   1   7     1482.14     1439.52     27.50 o 
  -7   1   7    14188.65    15339.74    192.55 o 
  -5   1   7     2692.08     2880.36     43.15 o 
  -3   1   7       85.91       82.26     11.82 o 
  -1   1   7     2232.61     2502.12     49.46 o 
   1   1   7     2035.72     2115.11     32.51 o 
   3   1   7       45.60        0.00      6.53 o 
   5   1   7      692.82      670.82     22.85 o 
   7   1   7     5280.17     5909.25     82.90 o 
   9   1   7     1965.53     1844.23     41.18 o 
  11   1   7      494.40      516.90     33.70 o 
  13   1   7     1859.09     1815.08     45.52 o 
  15   1   7     1609.31     1525.32     53.38 o 
  17   1   7       75.74       54.76     21.84 o 
  19   1   7     1726.57     1662.54     61.76 o 
  21   1   7      174.93      213.80     31.51 o 
  23   1   7      207.16      152.18     50.16 o 
 -30   2   7      343.44      345.87     51.25 o 
 -28   2   7     1775.82     1873.67     70.74 o 
 -26   2   7     1597.74     1692.24     54.91 o 
 -24   2   7     1520.25     1539.42     50.32 o 
 -22   2   7      177.34      227.04     31.93 o 
 -20   2   7     2265.93     2283.35     70.57 o 
 -18   2   7     5320.17     5219.09     96.74 o 
 -16   2   7     3235.00     3227.03     63.46 o 
 -14   2   7      830.27      859.59     34.67 o 
 -12   2   7       62.12       37.68      8.93 o 
 -10   2   7     5291.63     6143.29    128.02 o 
  -8   2   7    16992.65    17445.97    193.07 o 
  -6   2   7     6006.01     5911.65     87.73 o 
  -4   2   7     1372.55     1717.31     31.90 o 
  -2   2   7      582.51      771.54     28.60 o 
   0   2   7     1983.13     1798.35     43.79 o 
   2   2   7      441.76      699.99     27.94 o 
   4   2   7      879.38      687.41     20.20 o 
   6   2   7     5097.45     4869.02     64.58 o 
   8   2   7      396.45      468.16     19.30 o 
  10   2   7     2987.25     2973.48     55.96 o 
  12   2   7     2642.24     2496.67     65.41 o 
  14   2   7        9.79        0.00     15.12 o 
  16   2   7      158.62      134.86     34.59 o 
  18   2   7     5748.80     5827.11    374.81 o 
  20   2   7      160.46      174.72     37.57 o 
  22   2   7      785.66      835.88     64.14 o 
 -29   3   7     1078.41     1025.58     87.84 o 
 -27   3   7      892.39      958.99     61.11 o 
 -25   3   7     1097.29     1193.39     80.98 o 
 -23   3   7     2122.69     2052.13     53.53 o 
 -21   3   7      250.90      241.32     24.50 o 
 -19   3   7     4592.42     4392.87     76.59 o 
 -17   3   7     3536.30     3317.99     88.38 o 
 -15   3   7      642.67      621.01     39.03 o 
 -13   3   7      834.06      795.69     36.71 o 
 -11   3   7     2867.24     2757.95     65.93 o 
  -9   3   7      591.16      512.44     22.95 o 
  -7   3   7     5530.95     5718.49     82.36 o 
  -5   3   7       52.50       12.71      8.71 o 
  -3   3   7     4630.08     4602.10     68.48 o 
  -1   3   7     1213.82     1151.95     49.49 o 
   1   3   7     1192.90     1133.39     33.45 o 
   3   3   7     1559.76     1465.01     38.19 o 
   5   3   7     2764.02     2590.72     63.69 o 
   7   3   7     2222.00     2185.83     60.20 o 
   9   3   7      965.12     1077.02     57.60 o 
  11   3   7     5080.52     4925.76    132.39 o 
  13   3   7     1524.21     1349.81     70.20 o 
  15   3   7      245.33      293.87     41.69 o 
  17   3   7     1619.26     1602.27     79.69 o 
  19   3   7     1734.23     1765.12     86.23 o 
  21   3   7     1749.34     1517.78     84.85 o 
 -26   4   7       35.94       38.03     22.23 o 
 -24   4   7     1932.28     2029.08     65.02 o 
 -22   4   7     1980.15     1864.73     69.79 o 
 -20   4   7     1956.78     1985.76     69.45 o 
 -18   4   7     1141.31     1209.64     75.94 o 
 -16   4   7      945.16      855.80     44.88 o 
 -14   4   7     3042.81     2945.35     86.26 o 
 -12   4   7     1328.43     1264.12     48.80 o 
 -10   4   7     1503.04     1367.17     64.06 o 
  -8   4   7     1208.53     1153.67     58.25 o 
  -6   4   7      737.22      733.22     35.39 o 
  -4   4   7     3285.58     3241.83     73.33 o 
  -2   4   7     2260.73     2228.44     59.63 o 
   0   4   7       24.20       56.23     16.16 o 
   2   4   7     1456.74     1446.23     42.24 o 
   4   4   7      504.39      490.81     45.03 o 
   6   4   7       62.73      105.24     33.17 o 
   8   4   7     3634.18     3364.62    108.68 o 
  10   4   7     1284.30     1252.77    155.16 o 
  12   4   7      327.51      236.61     40.34 o 
  14   4   7     1727.99     1819.46     87.03 o 
  16   4   7      365.93      423.61     52.52 o 
  18   4   7      142.07       74.88     36.21 o 
 -21   5   7     1159.15     1135.31     93.95 o 
 -19   5   7      822.92      703.76     59.47 o 
 -17   5   7     1435.48     1330.71     73.56 o 
 -15   5   7     2281.24     2263.35    151.09 o 
 -13   5   7      473.18      498.45     49.68 o 
 -11   5   7     2045.58     1987.32    120.31 o 
  -9   5   7     1083.84     1152.74     93.33 o 
  -7   5   7     1475.05     1459.29     93.24 o 
  -5   5   7     2901.90     2767.76    119.16 o 
  -3   5   7     5090.92     5088.10    122.72 o 
  -1   5   7      326.30      403.16     33.54 o 
   1   5   7       41.72       43.98     20.28 o 
   3   5   7     1061.60     1170.88     65.34 o 
   5   5   7     1612.91     1704.42    204.70 o 
   7   5   7     1399.74     1400.06     76.49 o 
   9   5   7     1130.21     1201.18     73.10 o 
  11   5   7      177.88      152.39     38.91 o 
  13   5   7      218.58      160.58     42.97 o 
 -12   6   7      230.88      236.94     44.52 o 
 -10   6   7       10.27       29.27     28.64 o 
  -8   6   7      292.48      358.33     55.29 o 
  -6   6   7       30.98       24.95     29.08 o 
  -4   6   7      764.67      589.16     80.32 o 
  -2   6   7       34.42       25.96     30.17 o 
   0   6   7       12.72       27.42     39.28 o 
   2   6   7       58.71       62.94     31.45 o 
   4   6   7        2.34        0.00     27.76 o 
 -32   0   8     1283.04     1365.14    119.42 o 
 -30   0   8     2004.96     2361.40    146.85 o 
 -28   0   8     2855.69     2815.92    150.03 o 
 -26   0   8      926.29      972.02     88.82 o 
 -24   0   8     6191.08     6018.24    213.72 o 
 -22   0   8     5593.52     5537.28    124.29 o 
 -20   0   8    10194.20    10086.26    148.57 o 
 -18   0   8     7288.58     6834.09    156.62 o 
 -16   0   8    14397.56    14291.32    228.91 o 
 -14   0   8     6931.57     6797.81    108.87 o 
 -12   0   8     8343.25     7679.66    127.75 o 
 -10   0   8    51928.39    54296.37    634.35 o 
  -8   0   8     1146.25     1406.72     34.38 o 
  -6   0   8    29278.22    27709.15    408.68 o 
  -4   0   8    33110.64    30704.78    647.19 o 
  -2   0   8    20273.54    19403.77    414.00 o 
   0   0   8     1769.79     1603.43     48.65 o 
   2   0   8    18011.10    17274.13    304.22 o 
   4   0   8     2857.62     2575.44     64.91 o 
   6   0   8    10543.93    10359.93    180.42 o 
   8   0   8     7924.13     7836.69    149.76 o 
  10   0   8    12925.40    13069.90    227.32 o 
  12   0   8     1452.52     1385.63     56.04 o 
  14   0   8      713.05      720.08     45.12 o 
  16   0   8      798.34      961.49     52.58 o 
  18   0   8     4150.14     4416.31    215.76 o 
  20   0   8     3391.13     3752.91    173.74 o 
  22   0   8      894.12     1117.63    104.56 o 
  24   0   8      915.48      969.72    103.15 o 
 -31   1   8     2736.32     2932.51    117.60 o 
 -29   1   8     1530.81     1560.23     83.13 o 
 -27   1   8     2445.85     2459.09    106.05 o 
 -25   1   8       13.48        0.00     17.78 o 
 -23   1   8     6717.36     6722.21    140.30 o 
 -21   1   8     2917.29     2857.84     60.69 o 
 -19   1   8     4447.05     4413.99     64.81 o 
 -17   1   8    13417.65    13153.25    127.57 o 
 -15   1   8     1710.48     1423.76     30.98 o 
 -13   1   8      158.81       72.41     10.06 o 
 -11   1   8     4549.41     4604.22     60.02 o 
  -9   1   8     1619.37     1269.52     26.49 o 
  -7   1   8    19097.17    19208.88    206.75 o 
  -5   1   8     1322.04     1116.98     24.13 o 
  -3   1   8      288.44      495.57     22.81 o 
  -1   1   8     3413.42     3174.73     54.62 o 
   1   1   8     3156.00     4280.07     54.67 o 
   3   1   8      705.51      944.66     23.32 o 
   5   1   8    11692.26    11433.33    136.93 o 
   7   1   8      186.54      159.92     15.17 o 
   9   1   8       14.98       29.58     11.70 o 
  11   1   8      798.19      796.64     38.74 o 
  13   1   8      390.08      348.66     23.82 o 
  15   1   8     2637.40     2504.49     69.63 o 
  17   1   8      289.76      326.57     32.05 o 
  19   1   8      764.43      768.91     46.00 o 
  21   1   8      530.11      530.55     42.08 o 
  23   1   8      828.44      787.67     95.72 o 
 -30   2   8      710.50      835.72     59.40 o 
 -28   2   8      590.00      588.51     44.18 o 
 -26   2   8      772.83      776.30     39.71 o 
 -24   2   8       84.93       58.21     18.23 o 
 -22   2   8     3334.25     3262.51     71.27 o 
 -20   2   8     2089.27     2046.03     53.39 o 
 -18   2   8     6554.72     6779.86    117.55 o 
 -16   2   8      364.63      329.19     22.41 o 
 -14   2   8     2464.78     2191.63     40.32 o 
 -12   2   8     1947.24     1827.75     35.73 o 
 -10   2   8      371.03      402.74     18.67 o 
  -8   2   8     1486.27     1455.56     32.56 o 
  -6   2   8    14547.78    14630.28    164.63 o 
  -4   2   8      128.45      268.24     19.33 o 
  -2   2   8     2122.29     2145.35     63.02 o 
   0   2   8      869.31     1244.86     37.18 o 
   2   2   8      125.51      220.35     16.58 o 
   4   2   8     1843.65     1886.51     34.60 o 
   6   2   8     1255.70     1164.76     30.81 o 
   8   2   8       43.37       33.80     12.03 o 
  10   2   8      104.29       86.53     17.97 o 
  12   2   8      807.42      837.82     87.49 o 
  14   2   8      742.43      757.77     52.02 o 
  16   2   8     1741.57     1984.03     82.39 o 
  18   2   8      120.21      194.62     40.16 o 
  20   2   8      171.94      148.93     39.44 o 
  22   2   8      290.01      317.93     49.10 o 
 -29   3   8      419.61      421.04     43.33 o 
 -27   3   8       39.13       50.34     21.20 o 
 -25   3   8      115.50       80.96     22.24 o 
 -23   3   8        0.47        0.00     15.52 o 
 -21   3   8       77.09       45.96     18.04 o 
 -19   3   8      425.99      409.42     29.65 o 
 -17   3   8        1.79        0.00     12.29 o 
 -15   3   8       57.07       77.12     19.43 o 
 -13   3   8        0.53        0.00     12.48 o 
 -11   3   8      144.87      168.57     20.07 o 
  -9   3   8      221.99      269.95     18.00 o 
  -7   3   8      656.18      830.78     27.19 o 
  -5   3   8     2109.04     2188.20     54.43 o 
  -3   3   8      226.96      259.63     21.89 o 
  -1   3   8       16.97        8.74     11.54 o 
   1   3   8       24.97       13.74     15.14 o 
   3   3   8      326.48      346.96     21.52 o 
   5   3   8       46.53       53.83     13.63 o 
   7   3   8      433.07      355.33     28.27 o 
   9   3   8      960.44      983.82     57.43 o 
  11   3   8       99.69      105.13     33.08 o 
  13   3   8       62.59       13.50     24.62 o 
  15   3   8       79.96       62.50     30.02 o 
  17   3   8      211.24      212.05     41.10 o 
  19   3   8      325.62      281.50     46.53 o 
 -26   4   8      548.21      488.21     49.52 o 
 -24   4   8      642.22      584.72     52.92 o 
 -22   4   8     1911.53     1736.75     95.31 o 
 -20   4   8       86.59      119.18     26.14 o 
 -18   4   8      699.46      652.90     42.44 o 
 -16   4   8      217.53      253.08     29.41 o 
 -14   4   8     2160.22     1997.83     81.55 o 
 -12   4   8     2032.43     2173.69     83.84 o 
 -10   4   8      427.69      419.59     40.59 o 
  -8   4   8       77.17       39.22     20.67 o 
  -6   4   8        2.07       17.62     15.34 o 
  -4   4   8      123.76      137.12     21.58 o 
  -2   4   8     1410.74     1434.34     48.98 o 
   0   4   8       57.07       65.75     15.83 o 
   2   4   8        9.64       14.91     13.36 o 
   4   4   8       11.08        7.16     17.16 o 
   6   4   8        5.30       23.30     23.05 o 
   8   4   8        1.39        0.00     22.91 o 
  10   4   8      106.12       89.71     30.96 o 
  12   4   8      390.24      382.89     48.29 o 
  14   4   8        6.61        0.00     26.00 o 
  16   4   8      160.39      161.83     40.80 o 
 -21   5   8      811.12      780.28     65.24 o 
 -19   5   8      939.70      941.59     98.90 o 
 -17   5   8      301.12      331.00     86.16 o 
 -15   5   8     3236.68     3134.39    113.19 o 
 -13   5   8     1852.28     1694.02    133.14 o 
 -11   5   8     1057.45     1051.68     65.76 o 
  -9   5   8     1954.43     2028.42     86.34 o 
  -7   5   8      672.44      670.57     51.65 o 
  -5   5   8     1847.16     1812.37    181.17 o 
  -3   5   8     1595.32     1661.04     57.83 o 
  -1   5   8     2282.62     2499.72     74.73 o 
   1   5   8      479.55      550.98     42.42 o 
   3   5   8     1080.38     1148.98     66.33 o 
   5   5   8     1024.22      981.31     64.83 o 
   7   5   8     2108.30     2132.91     92.98 o 
   9   5   8       90.66       75.14     89.79 o 
  11   5   8      716.60      750.10     66.23 o 
 -12   6   8      784.38      790.48     65.47 o 
 -10   6   8      415.65      449.28     87.05 o 
  -8   6   8      303.96      373.37     48.35 o 
  -6   6   8     1592.00     1550.21    116.95 o 
  -4   6   8      528.28      551.47     79.44 o 
  -2   6   8      588.35      725.17    153.66 o 
   0   6   8      742.94      839.33     97.31 o 
   2   6   8      483.82      553.78     55.47 o 
   4   6   8      969.56     1155.50    115.53 o 
 -31   1   9      129.87      120.03     40.83 o 
 -29   1   9     1505.87     1521.00     82.98 o 
 -27   1   9     1529.56     1536.54     59.88 o 
 -25   1   9        7.38       19.41     22.87 o 
 -23   1   9      756.18      738.19     33.61 o 
 -21   1   9      981.46      968.11     35.70 o 
 -19   1   9      784.98      777.48     25.99 o 
 -17   1   9     1103.25     1092.62     32.19 o 
 -15   1   9     4924.77     5222.42     83.98 o 
 -13   1   9     1346.91     1551.31     32.18 o 
 -11   1   9      486.80      499.39     18.76 o 
  -9   1   9     3484.85     3724.48     57.13 o 
  -7   1   9     1225.04     1313.80     28.98 o 
  -5   1   9       13.88        8.03      9.61 o 
  -3   1   9      104.95      147.49     11.70 o 
  -1   1   9       75.87       64.24      9.42 o 
   1   1   9       14.54       47.91      9.06 o 
   3   1   9     3429.69     3828.78     63.60 o 
   5   1   9       41.31       54.98     11.29 o 
   7   1   9       26.16       62.37     12.55 o 
   9   1   9      107.58      134.31     16.39 o 
  11   1   9     1438.20     1459.84     41.50 o 
  13   1   9     2235.95     2236.11     53.69 o 
  15   1   9      279.42      243.08     28.31 o 
  17   1   9     1154.50     1155.76     51.67 o 
  19   1   9      671.28      687.45     54.13 o 
  21   1   9       67.57       52.60     30.86 o 
 -30   2   9     1145.38     1220.77     64.43 o 
 -28   2   9     1270.99     1306.67    109.40 o 
 -26   2   9     1534.44     1492.71     52.89 o 
 -24   2   9       42.26       70.76     19.20 o 
 -22   2   9     2863.53     2969.48     67.76 o 
 -20   2   9     6619.82     6649.41    125.44 o 
 -18   2   9     6553.70     6584.65    103.66 o 
 -16   2   9     3072.26     2970.90     60.50 o 
 -14   2   9     2298.68     2216.66     44.28 o 
 -12   2   9      428.51      335.31     25.82 o 
 -10   2   9    15807.15    15611.02    187.75 o 
  -8   2   9    33933.32    34981.38    365.06 o 
  -6   2   9      228.78      254.66     13.23 o 
  -4   2   9       44.99       36.66     12.81 o 
  -2   2   9    10712.54    10990.84    155.86 o 
   0   2   9     5549.67     5882.59     98.12 o 
   2   2   9      438.31      369.31     27.62 o 
   4   2   9     6164.33     6359.26     93.06 o 
   6   2   9      722.41      648.67     27.74 o 
   8   2   9       38.62       47.50     16.40 o 
  10   2   9     1223.66     1153.56     58.40 o 
  12   2   9     1954.14     1900.22    111.20 o 
  14   2   9      232.06      178.70     33.84 o 
  16   2   9      437.60      438.80     78.20 o 
  18   2   9      698.09      765.57     59.44 o 
  20   2   9      221.60      308.49     45.33 o 
 -29   3   9     1120.41     1190.11     62.66 o 
 -27   3   9      794.58      787.48     43.88 o 
 -25   3   9     1695.37     1783.31     80.47 o 
 -23   3   9      919.60      992.68     44.67 o 
 -21   3   9     6989.02     6841.35    117.14 o 
 -19   3   9     1948.64     2035.96     76.58 o 
 -17   3   9     6726.93     6792.90    126.74 o 
 -15   3   9     4289.79     4262.64     91.03 o 
 -13   3   9     6915.05     6936.04    121.34 o 
 -11   3   9     4463.28     4476.20     72.61 o 
  -9   3   9    10654.96    10693.72    151.92 o 
  -7   3   9     7829.77     7575.32    133.24 o 
  -5   3   9    12043.87    12094.27    261.32 o 
  -3   3   9     3458.12     3567.29     74.40 o 
  -1   3   9     6014.37     5920.78    102.92 o 
   1   3   9     3891.90     3690.78     67.78 o 
   3   3   9     4788.51     4527.09     88.96 o 
   5   3   9      859.43      789.13     31.60 o 
   7   3   9     2988.27     2785.20     71.88 o 
   9   3   9     2781.56     2741.13     94.89 o 
  11   3   9      248.29      352.25     49.01 o 
  13   3   9      795.74      798.06     58.14 o 
  15   3   9       37.42       38.83     29.35 o 
  17   3   9     2261.50     2093.81     94.85 o 
  19   3   9      157.24      127.07    118.36 o 
 -26   4   9      845.73      902.96     48.65 o 
 -24   4   9     1336.72     1458.74     78.52 o 
 -22   4   9     1338.87     1296.43     92.01 o 
 -20   4   9      116.47      126.65     32.65 o 
 -18   4   9     2307.13     2495.25     96.66 o 
 -16   4   9     2268.02     2204.53     88.51 o 
 -14   4   9      344.38      332.07     41.13 o 
 -12   4   9     1133.67     1191.14     62.86 o 
 -10   4   9     1100.19     1254.29     62.32 o 
  -8   4   9      187.75      228.15     24.66 o 
  -6   4   9     1112.04     1267.11     46.96 o 
  -4   4   9     6269.16     6242.98    114.42 o 
  -2   4   9     1068.82     1098.32     44.14 o 
   0   4   9      852.45      813.23     34.33 o 
   2   4   9       72.26       70.93     16.96 o 
   4   4   9      163.27      239.12     27.76 o 
   6   4   9     2034.38     2209.99    177.72 o 
   8   4   9      844.74      942.42     62.76 o 
  10   4   9      303.53      271.78     44.05 o 
  12   4   9      741.26      764.75     61.95 o 
  14   4   9      177.44      215.06     43.33 o 
  16   4   9      144.20      126.40     40.21 o 
 -21   5   9     1043.98     1276.86     80.68 o 
 -19   5   9     1885.22     1796.84    181.52 o 
 -17   5   9      248.76      290.77     44.87 o 
 -15   5   9      695.04      746.37     67.85 o 
 -13   5   9      901.28     1075.39     72.10 o 
 -11   5   9      778.99      876.49     61.42 o 
  -9   5   9      546.88      677.65     54.39 o 
  -7   5   9     1231.71     1216.06     73.42 o 
  -5   5   9     3754.17     3881.99    116.78 o 
  -3   5   9      144.03      137.03     24.90 o 
  -1   5   9       29.19       46.60     20.76 o 
   1   5   9     1443.32     1395.48     58.05 o 
   3   5   9     1360.60     1477.08     97.66 o 
   5   5   9     1390.36     1435.65     78.02 o 
   7   5   9     1381.31     1323.77     86.87 o 
   9   5   9      125.46      134.17     52.28 o 
  11   5   9      329.12      409.86     55.62 o 
 -12   6   9       71.95       37.87     60.86 o 
 -10   6   9        6.14       32.14     32.39 o 
  -8   6   9      246.53      226.15     54.93 o 
  -6   6   9      100.57       94.12     51.31 o 
  -4   6   9      294.51      346.77     69.53 o 
  -2   6   9      206.66      204.23     43.61 o 
   0   6   9       16.85        0.00     24.95 o 
   2   6   9      201.29      194.70     42.47 o 
 -32   0  10      584.48      838.80     98.90 o 
 -30   0  10     3358.73     3472.31    174.45 o 
 -28   0  10     6888.99     6915.60    249.64 o 
 -26   0  10      636.44      641.88     75.19 o 
 -24   0  10    16960.11    16721.83    290.64 o 
 -22   0  10    13166.53    13070.32    235.09 o 
 -20   0  10     5371.64     5253.33    165.91 o 
 -18   0  10    26517.29    26080.66    362.79 o 
 -16   0  10    23940.47    23478.90    299.01 o 
 -14   0  10    23739.74    24539.06    432.59 o 
 -12   0  10    28513.78    28526.15    351.87 o 
 -10   0  10    49269.96    51668.43    609.98 o 
  -8   0  10    44076.80    47144.50    681.37 o 
  -6   0  10    57361.23    57353.86    973.61 o 
  -4   0  10    65707.95    67677.80   1338.96 o 
  -2   0  10    23655.22    24226.53    518.03 o 
   0   0  10    14239.86    13600.13    221.65 o 
   2   0  10    17659.12    17093.28    272.48 o 
   4   0  10    10450.26     9967.01    196.74 o 
   6   0  10    25327.71    25465.78    396.10 o 
   8   0  10    16489.97    16892.79    282.57 o 
  10   0  10      782.20      763.41     44.49 o 
  12   0  10       82.07       83.81     29.02 o 
  14   0  10     4763.75     5081.75    127.06 o 
  16   0  10     4256.91     4400.22    120.62 o 
  18   0  10     1885.01     1856.99    120.66 o 
  20   0  10     1348.32     1540.30    118.54 o 
  22   0  10      491.61      693.54     93.42 o 
 -33   1  10     1459.85     1610.75    123.58 o 
 -31   1  10     1057.28      959.30     70.71 o 
 -29   1  10     1196.34     1243.21     98.28 o 
 -27   1  10      541.58      535.34     39.58 o 
 -25   1  10      753.45      732.29     57.80 o 
 -23   1  10     5028.43     4967.45    130.67 o 
 -21   1  10     8539.58     8443.38    131.81 o 
 -19   1  10     4202.96     4247.99     64.39 o 
 -17   1  10     5942.23     5817.38     77.68 o 
 -15   1  10     1569.56     1373.01     31.79 o 
 -13   1  10     5052.79     4758.23     64.71 o 
 -11   1  10    21291.82    21949.60    215.77 o 
  -9   1  10     8133.86     8266.36    104.35 o 
  -7   1  10    13328.46    13234.98    172.66 o 
  -5   1  10     3558.31     3331.70     65.91 o 
  -3   1  10    16149.25    16715.93    185.64 o 
  -1   1  10      655.15      543.55     18.78 o 
   1   1  10     6619.81     6672.93     80.29 o 
   3   1  10     6855.95     7270.25     96.97 o 
   5   1  10     8298.56     8409.78    126.75 o 
   7   1  10     2047.29     1934.85     44.64 o 
   9   1  10     2646.12     2709.21     56.27 o 
  11   1  10      218.89      206.57     20.57 o 
  13   1  10     2266.44     2259.12     55.50 o 
  15   1  10     1381.78     1461.38     69.80 o 
  17   1  10      260.27      251.05     39.19 o 
  19   1  10     2229.78     2270.30     94.10 o 
  21   1  10      509.22      598.89     85.98 o 
 -30   2  10      284.15      313.98     38.70 o 
 -28   2  10      418.89      403.23     39.50 o 
 -26   2  10      350.07      339.16     49.90 o 
 -24   2  10     1687.36     1632.61     51.72 o 
 -22   2  10      955.17      958.66     48.88 o 
 -20   2  10     5923.54     5900.04     99.47 o 
 -18   2  10      113.71      120.84     18.31 o 
 -16   2  10     2396.68     2282.87     56.42 o 
 -14   2  10     1764.74     1754.87     37.33 o 
 -12   2  10      846.39     1020.45     30.36 o 
 -10   2  10     1158.06     1069.93     30.05 o 
  -8   2  10    14342.49    14040.01    248.37 o 
  -6   2  10     2105.32     2203.91     54.22 o 
  -4   2  10     1368.19     1324.53     41.51 o 
  -2   2  10     2703.57     2647.70     70.13 o 
   0   2  10      802.81      730.55     27.96 o 
   2   2  10     4125.32     4224.14     76.38 o 
   4   2  10     6531.29     6885.03    100.67 o 
   6   2  10      534.85      477.51     25.27 o 
   8   2  10     4892.43     4828.76     95.04 o 
  10   2  10      218.79      187.52     33.01 o 
  12   2  10      473.24      487.67     45.25 o 
  14   2  10     2949.10     2954.43    124.73 o 
  16   2  10        8.31        0.00     23.24 o 
  18   2  10     2300.86     2118.33     93.16 o 
  20   2  10       54.82       32.14     32.06 o 
 -29   3  10       68.76       47.59     35.22 o 
 -27   3  10      495.38      604.15     41.04 o 
 -25   3  10      382.66      394.55     33.37 o 
 -23   3  10       71.47       67.33     20.74 o 
 -21   3  10       52.10       56.31     18.79 o 
 -19   3  10      824.42      750.40     37.31 o 
 -17   3  10     2387.46     2528.07     77.52 o 
 -15   3  10       16.76        0.00     15.77 o 
 -13   3  10      328.94      309.02     26.21 o 
 -11   3  10        0.58        0.00     19.77 o 
  -9   3  10      202.93      283.77     39.12 o 
  -7   3  10     5229.21     5219.82     97.21 o 
  -5   3  10      282.84      277.96     24.34 o 
  -3   3  10       75.05       31.93     24.83 o 
  -1   3  10        8.99       33.92     14.83 o 
   1   3  10       10.27       24.15     13.09 o 
   3   3  10      189.56      187.92     19.59 o 
   5   3  10     2993.36     2732.15     59.68 o 
   7   3  10       26.26       17.20     16.96 o 
   9   3  10       96.58       88.54     29.30 o 
  11   3  10      254.79      230.99     39.27 o 
  13   3  10      183.91      191.19     37.50 o 
  15   3  10      133.53      125.07     35.19 o 
  17   3  10      583.73      519.54     56.66 o 
 -26   4  10       11.23        0.00     25.93 o 
 -24   4  10        5.75        0.82     26.04 o 
 -22   4  10      290.27      227.11     85.10 o 
 -20   4  10      252.41      273.79     41.56 o 
 -18   4  10      563.33      424.36    121.46 o 
 -16   4  10     2681.37     2426.01     93.70 o 
 -14   4  10       87.29       36.01     44.94 o 
 -12   4  10      191.86      212.99     35.29 o 
 -10   4  10       44.09       56.83     23.87 o 
  -8   4  10      170.44      171.12     23.49 o 
  -6   4  10      154.50      167.37     41.87 o 
  -4   4  10     2283.89     2208.50     74.39 o 
  -2   4  10       83.65       85.52     21.20 o 
   0   4  10      276.38      251.55     23.55 o 
   2   4  10       61.96       58.95     20.01 o 
   4   4  10       70.92       81.45     22.70 o 
   6   4  10      598.88      623.45     52.85 o 
   8   4  10      341.88      272.67     42.64 o 
  10   4  10       24.91       51.36     31.64 o 
  12   4  10        0.84        0.00     28.06 o 
  14   4  10      503.47      532.15    124.29 o 
 -21   5  10      565.71      760.28     66.89 o 
 -19   5  10      474.97      534.91     57.01 o 
 -17   5  10     1143.45     1230.23     77.11 o 
 -15   5  10     1686.07     1758.74    130.30 o 
 -13   5  10     1346.40     1411.84     77.43 o 
 -11   5  10     1300.91     1267.94    110.31 o 
  -9   5  10     1105.91     1041.20     65.67 o 
  -7   5  10     1361.10     1357.68    115.53 o 
  -5   5  10     2295.17     2159.78    106.15 o 
  -3   5  10     2586.99     2538.48    181.85 o 
  -1   5  10      500.71      530.97     40.65 o 
   1   5  10     2001.75     1927.41     68.78 o 
   3   5  10      888.59     1008.78     72.98 o 
   5   5  10     2467.76     2435.36    151.27 o 
   7   5  10      139.73      159.84     64.31 o 
   9   5  10      609.92      688.25     64.17 o 
 -10   6  10      303.47      339.88     50.77 o 
  -8   6  10     1169.52     1349.18     80.26 o 
  -6   6  10      324.68      285.91     68.29 o 
  -4   6  10      207.72      274.89     46.60 o 
  -2   6  10      285.91      279.58     48.08 o 
 -33   1  11       39.21       55.49     37.97 o 
 -31   1  11      301.11      336.65     50.22 o 
 -29   1  11      690.26      675.00     59.53 o 
 -27   1  11      330.00      387.29     47.79 o 
 -25   1  11     1312.79     1212.32     51.59 o 
 -23   1  11     1561.95     1498.10     90.58 o 
 -21   1  11      172.47      184.94     20.51 o 
 -19   1  11      199.78      222.22     17.04 o 
 -17   1  11     1568.44     1585.84     36.38 o 
 -15   1  11       78.94       80.47     12.01 o 
 -13   1  11       11.60       20.62      9.23 o 
 -11   1  11      472.21      486.40     21.71 o 
  -9   1  11    13481.49    13964.15    162.21 o 
  -7   1  11      687.27      717.85     30.78 o 
  -5   1  11     1341.07     1362.87     41.36 o 
  -3   1  11     8317.75     9005.05    111.90 o 
  -1   1  11     2706.14     2648.19     91.22 o 
   1   1  11      121.47       71.80     10.38 o 
   3   1  11     6752.27     6949.87     95.71 o 
   5   1  11     1568.03     1532.53     39.00 o 
   7   1  11     3714.45     3837.68     91.27 o 
   9   1  11     1074.41     1077.75     45.39 o 
  11   1  11       97.67       61.56     20.68 o 
  13   1  11       70.66       83.27     22.25 o 
  15   1  11     2940.71     2811.23     97.76 o 
  17   1  11      599.22      584.51     52.17 o 
  19   1  11       10.87       12.80     54.32 o 
 -30   2  11      381.90      489.34     43.59 o 
 -28   2  11     1847.66     2047.61     72.35 o 
 -26   2  11      548.84      591.57     35.58 o 
 -24   2  11       79.28       59.42     19.01 o 
 -22   2  11     8870.90     8949.94    135.00 o 
 -20   2  11     3726.98     3821.83     76.23 o 
 -18   2  11      631.69      719.40     32.64 o 
 -16   2  11     2902.18     2925.94     51.94 o 
 -14   2  11     4303.39     4023.83     67.66 o 
 -12   2  11     5474.75     5642.38     94.49 o 
 -10   2  11    20601.62    20729.80    230.69 o 
  -8   2  11     1495.74     1332.11     31.37 o 
  -6   2  11     3624.72     3463.37     72.26 o 
  -4   2  11     5929.77     5966.06    102.97 o 
  -2   2  11     9275.22     8919.63    137.98 o 
   0   2  11     6513.71     6160.64     93.50 o 
   2   2  11     8428.61     8399.60    130.46 o 
   4   2  11      382.64      391.56     25.69 o 
   6   2  11     3289.73     3281.64     82.76 o 
   8   2  11     5075.55     5009.94     99.59 o 
  10   2  11     2377.13     2363.38     87.48 o 
  12   2  11      367.14      375.25     87.13 o 
  14   2  11      331.60      351.22     65.82 o 
  16   2  11      793.19      764.04     66.17 o 
  18   2  11      708.12      684.60     58.98 o 
 -29   3  11      978.88      941.13     49.07 o 
 -27   3  11     1983.30     2253.15     68.20 o 
 -25   3  11     1283.56     1431.73     53.14 o 
 -23   3  11     3035.19     3100.20     75.56 o 
 -21   3  11     3733.23     3881.54    142.11 o 
 -19   3  11     4052.56     4071.17     94.65 o 
 -17   3  11     4420.84     4400.93     95.60 o 
 -15   3  11     8185.11     8102.59    177.48 o 
 -13   3  11      328.43      403.44     39.04 o 
 -11   3  11    12712.28    12551.97    185.11 o 
  -9   3  11     8160.77     7734.46    129.36 o 
  -7   3  11     6510.35     6549.05    120.63 o 
  -5   3  11     7415.78     7322.32    164.10 o 
  -3   3  11     2204.65     2059.67     64.83 o 
  -1   3  11     5991.81     5778.35    105.27 o 
   1   3  11     5363.57     5460.84     90.65 o 
   3   3  11     2117.62     2086.46     64.38 o 
   5   3  11     3952.46     4072.63     77.27 o 
   7   3  11     4282.05     4295.77     96.95 o 
   9   3  11     1231.96     1334.02     69.67 o 
  11   3  11      531.69      683.61     55.53 o 
  13   3  11     1080.33     1323.81     73.50 o 
  15   3  11     1512.81     1516.02     81.96 o 
  17   3  11      177.69      191.34     43.22 o 
 -26   4  11      793.25      822.66     66.84 o 
 -24   4  11      546.66      598.25     57.93 o 
 -22   4  11      477.87      510.84     54.79 o 
 -20   4  11     1596.05     1608.43    184.80 o 
 -18   4  11     2627.50     2471.48     98.27 o 
 -16   4  11      535.82      698.63    123.32 o 
 -14   4  11      549.37      476.89     51.66 o 
 -12   4  11     1826.16     1923.61     80.61 o 
 -10   4  11      541.07      598.17     50.87 o 
  -8   4  11     2204.07     2390.58     67.22 o 
  -6   4  11     4620.36     4556.90     96.87 o 
  -4   4  11      111.10      110.50     25.13 o 
  -2   4  11      116.64      123.90     23.80 o 
   0   4  11      164.75      195.59     22.28 o 
   2   4  11     2685.96     2647.59     75.49 o 
   4   4  11      888.24      889.29     52.40 o 
   6   4  11     1092.07     1102.05     67.86 o 
   8   4  11       33.00        1.92     25.55 o 
  10   4  11      858.38      976.12    176.57 o 
  12   4  11      172.58      178.79     42.27 o 
  14   4  11      237.18      316.41     91.12 o 
 -21   5  11      447.28      490.39     58.64 o 
 -19   5  11      754.45      707.27    128.80 o 
 -17   5  11      539.99      512.99     55.16 o 
 -15   5  11     1069.76     1136.84     82.71 o 
 -13   5  11     1557.87     1680.65     84.57 o 
 -11   5  11     1041.65     1215.89     72.27 o 
  -9   5  11     1894.88     1811.88    152.15 o 
  -7   5  11     1965.49     1915.31     83.51 o 
  -5   5  11     1616.43     1566.15     98.83 o 
  -3   5  11       74.62       72.57     25.86 o 
  -1   5  11     1287.81     1381.85     60.28 o 
   1   5  11      749.44      832.20     49.37 o 
   3   5  11      448.25      492.46     52.91 o 
   5   5  11      646.21      715.44     73.95 o 
   7   5  11      229.42      210.11     43.69 o 
   9   5  11       16.80        0.00     30.46 o 
 -32   0  12     1760.61     1830.28    131.81 o 
 -30   0  12     1311.82     1452.37    112.52 o 
 -28   0  12      323.64      213.90     57.68 o 
 -26   0  12     2818.93     2897.66    143.84 o 
 -24   0  12     1850.15     2014.61     73.65 o 
 -22   0  12     4533.42     4472.29    119.89 o 
 -20   0  12     3853.31     3893.71     79.83 o 
 -18   0  12     4140.37     3873.93     78.03 o 
 -16   0  12      136.16      199.40     23.64 o 
 -14   0  12    10780.55    10748.23    156.64 o 
 -12   0  12     3415.02     3162.31     65.58 o 
 -10   0  12     4113.18     3603.11     88.38 o 
  -8   0  12    25662.88    26086.18    403.00 o 
  -6   0  12     1122.45      920.73     43.47 o 
  -4   0  12    17949.08    17629.22    403.21 o 
  -2   0  12      516.11      351.19     26.12 o 
   0   0  12     2634.63     2432.44     66.93 o 
   2   0  12    14183.32    14345.06    313.07 o 
   4   0  12    17799.56    17978.25    296.50 o 
   6   0  12     4918.88     4890.13    188.78 o 
   8   0  12     6961.40     6920.55    147.81 o 
  10   0  12     1705.81     1790.41     69.49 o 
  12   0  12     8044.62     8396.17    178.05 o 
  14   0  12     5885.44     5910.59    164.45 o 
  16   0  12      870.50     1048.29    116.50 o 
 -33   1  12      211.28      324.23     51.84 o 
 -31   1  12      497.93      628.77     84.57 o 
 -29   1  12       12.44        8.23     21.29 o 
 -27   1  12        9.50       20.73     22.65 o 
 -25   1  12     2915.32     3038.51     79.89 o 
 -23   1  12      434.96      370.49     26.64 o 
 -21   1  12     5245.48     5151.40     76.55 o 
 -19   1  12       15.49        2.88     10.44 o 
 -17   1  12      143.01      106.80     14.23 o 
 -15   1  12     2141.75     1961.75     40.22 o 
 -13   1  12     7536.94     7488.52     92.27 o 
 -11   1  12     1072.89     1120.68     31.57 o 
  -9   1  12     2364.07     2121.59     42.65 o 
  -7   1  12     4288.91     4280.96     81.67 o 
  -5   1  12     8749.11     8854.87    136.78 o 
  -3   1  12      103.92       73.85     10.52 o 
  -1   1  12     3791.60     3447.28     52.09 o 
   1   1  12     6481.51     6893.58    104.27 o 
   3   1  12     2610.07     2282.64     67.76 o 
   5   1  12     2827.35     2814.08     72.70 o 
   7   1  12     7964.33     7790.58    132.38 o 
   9   1  12      165.99      183.64     24.43 o 
  11   1  12      607.69      663.66     37.88 o 
  13   1  12     2360.30     2398.00     89.26 o 
  15   1  12     1001.00     1020.57     64.04 o 
  17   1  12     1528.10     1458.21     74.87 o 
  19   1  12      417.47      512.75     54.15 o 
 -30   2  12        3.25       10.76     23.23 o 
 -28   2  12      241.22      271.17     34.99 o 
 -26   2  12       91.92      116.24     22.91 o 
 -24   2  12     1792.16     1801.21     55.25 o 
 -22   2  12      195.64      225.07     24.15 o 
 -20   2  12     1932.71     1944.69     68.96 o 
 -18   2  12     2290.37     2206.39     70.78 o 
 -16   2  12      692.42      709.79     29.17 o 
 -14   2  12     3931.19     3911.33     67.33 o 
 -12   2  12     1073.10     1053.73     35.59 o 
 -10   2  12    12773.82    12369.28    179.38 o 
  -8   2  12     6029.72     5981.00    105.33 o 
  -6   2  12     2594.67     2719.95    102.02 o 
  -4   2  12     4644.23     4379.89     86.07 o 
  -2   2  12     1827.35     1643.22     49.97 o 
   0   2  12     3337.60     3437.08     65.80 o 
   2   2  12     3323.15     3387.64     66.40 o 
   4   2  12     3708.16     3589.58     69.75 o 
   6   2  12     1586.44     1662.11     55.28 o 
   8   2  12      690.39      621.40     36.74 o 
  10   2  12      787.84      805.28     55.42 o 
  12   2  12      448.97      566.20     50.84 o 
  14   2  12      394.92      345.55     44.03 o 
  16   2  12      332.89      266.68     43.78 o 
  18   2  12      772.77      782.77     64.67 o 
 -29   3  12       57.10       34.15     22.12 o 
 -27   3  12       40.07       30.05     28.47 o 
 -25   3  12        3.94        0.00     19.41 o 
 -23   3  12       43.58       14.11     28.06 o 
 -21   3  12     1218.32      955.03     69.80 o 
 -19   3  12      604.90      575.07     48.97 o 
 -17   3  12      183.15      181.73     33.21 o 
 -15   3  12      208.43      181.58     31.76 o 
 -13   3  12      914.49      924.47     79.60 o 
 -11   3  12     1293.60     1269.69     47.06 o 
  -9   3  12     6860.87     6538.20    117.19 o 
  -7   3  12      352.10      456.06     30.41 o 
  -5   3  12      722.95      735.87     39.46 o 
  -3   3  12      766.79      860.33     39.42 o 
  -1   3  12      518.21      483.75     31.72 o 
   1   3  12      312.18      357.99     25.31 o 
   3   3  12     2491.47     2556.49     60.33 o 
   5   3  12      344.62      355.68     32.49 o 
   7   3  12      414.41      336.79     41.90 o 
   9   3  12        2.91       18.60     32.73 o 
  11   3  12        0.70        7.87     24.91 o 
  13   3  12      491.27      559.18     87.22 o 
  15   3  12       57.49       50.66     35.47 o 
 -26   4  12       23.31       33.64     30.88 o 
 -24   4  12       21.11       60.40     32.38 o 
 -22   4  12        4.36        4.33     27.05 o 
 -20   4  12       42.35        2.40     25.69 o 
 -18   4  12       26.60       23.13     27.06 o 
 -16   4  12      297.78      265.62     42.59 o 
 -14   4  12       20.31       21.30     29.37 o 
 -12   4  12       14.69        0.96     45.29 o 
 -10   4  12       37.60       41.26     25.34 o 
  -8   4  12      392.20      455.43     33.97 o 
  -6   4  12     1022.15     1027.24     69.05 o 
  -4   4  12       10.18       13.97     18.35 o 
  -2   4  12      165.36      189.19     28.83 o 
   0   4  12        9.96       16.93     15.75 o 
   2   4  12        3.52       33.04     20.57 o 
   4   4  12      110.20       94.35     24.79 o 
   6   4  12       57.88       41.94     52.46 o 
   8   4  12       51.83       43.53     29.89 o 
  10   4  12        1.51        0.00     30.52 o 
  12   4  12       60.95       76.40     51.66 o 
 -19   5  12      451.48      418.98     68.20 o 
 -17   5  12      787.59      802.23     66.04 o 
 -15   5  12     1600.40     1738.52     88.18 o 
 -13   5  12     1059.65     1087.45     71.56 o 
 -11   5  12      277.01      270.93     43.57 o 
  -9   5  12     1874.59     1922.12     87.93 o 
  -7   5  12      957.02      973.01     99.34 o 
  -5   5  12      687.00      684.95     43.42 o 
  -3   5  12     1207.31     1248.89     92.00 o 
  -1   5  12      332.92      336.18     36.83 o 
   1   5  12      399.06      429.73     39.14 o 
   3   5  12     1046.22     1098.95    111.29 o 
   5   5  12       19.18       48.02     33.13 o 
   7   5  12      181.09      173.85     42.93 o 
 -33   1  13      681.92      617.71     64.54 o 
 -31   1  13      301.45      261.07     47.30 o 
 -29   1  13      531.28      536.26     41.00 o 
 -27   1  13      441.61      506.36     65.60 o 
 -25   1  13      628.08      682.44     35.02 o 
 -23   1  13      963.28     1010.57     39.38 o 
 -21   1  13     8252.08     8123.31    105.76 o 
 -19   1  13      277.92      294.96     19.59 o 
 -17   1  13     2119.72     2012.42     56.48 o 
 -15   1  13     1654.06     1601.02     41.77 o 
 -13   1  13     2548.21     2607.71     59.62 o 
 -11   1  13     7687.86     7492.26    102.70 o 
  -9   1  13     3851.31     3774.44     78.11 o 
  -7   1  13     2163.53     2066.92     66.49 o 
  -5   1  13     1189.81     1163.24     42.45 o 
  -3   1  13     5870.10     5813.33    104.62 o 
  -1   1  13      164.32      171.20     31.67 o 
   1   1  13     5731.26     5547.27    106.50 o 
   3   1  13     4600.14     4853.28    131.47 o 
   5   1  13     1462.94     1446.47     49.73 o 
   7   1  13     1290.01     1321.22     52.14 o 
   9   1  13     2590.95     2440.16     68.35 o 
  11   1  13      129.92      117.17     34.98 o 
  13   1  13     4370.10     4406.06    126.94 o 
  15   1  13      770.25      843.90     59.29 o 
  17   1  13     1066.13     1068.32    110.75 o 
 -30   2  13      657.76      606.73     46.68 o 
 -28   2  13     1002.68     1007.52     53.83 o 
 -26   2  13     1162.43     1234.33     48.71 o 
 -24   2  13     3985.93     4028.86     83.94 o 
 -22   2  13      988.63     1016.03     41.09 o 
 -20   2  13     4019.04     4235.57     87.11 o 
 -18   2  13     1574.40     1599.68     46.84 o 
 -16   2  13     3640.86     3587.49     65.92 o 
 -14   2  13     4207.31     4137.82    105.57 o 
 -12   2  13     8933.65     8612.79    139.92 o 
 -10   2  13      165.53      170.20     21.53 o 
  -8   2  13     7509.18     7202.70    234.70 o 
  -6   2  13     3856.50     4039.72     84.08 o 
  -4   2  13     2833.89     2683.21     66.03 o 
  -2   2  13     4990.64     4641.75     93.66 o 
   0   2  13     4447.08     4323.62     78.18 o 
   2   2  13      274.73      250.41     22.43 o 
   4   2  13     3149.11     2953.99     74.05 o 
   6   2  13     4947.13     4804.11    100.26 o 
   8   2  13     3269.21     3167.70     80.42 o 
  10   2  13     1044.36     1140.94     64.28 o 
  12   2  13      186.81      294.20     41.72 o 
  14   2  13     3136.21     2979.50    217.17 o 
  16   2  13     1995.23     2119.37     94.44 o 
 -29   3  13      805.43      880.74     67.59 o 
 -27   3  13     1264.39     1357.25     76.41 o 
 -25   3  13     1159.54     1191.27     59.50 o 
 -23   3  13     1610.43     1589.38     77.56 o 
 -21   3  13     2502.35     2735.61    203.37 o 
 -19   3  13     8856.97     8739.83    218.15 o 
 -17   3  13      975.07      959.68     58.67 o 
 -15   3  13     3162.42     3146.91    101.62 o 
 -13   3  13    10375.31    10177.43    230.87 o 
 -11   3  13     8692.01     8631.64    172.10 o 
  -9   3  13    10884.21    10743.32    169.08 o 
  -7   3  13    10300.36     9738.80    157.16 o 
  -5   3  13     5943.96     5828.94    110.87 o 
  -3   3  13     8169.62     8237.77    140.44 o 
  -1   3  13     8437.00     7935.12    120.81 o 
   1   3  13     8542.99     8294.69    183.25 o 
   3   3  13     7474.65     7245.94    115.28 o 
   5   3  13     7696.09     7376.82    147.34 o 
   7   3  13     1789.18     1969.20     84.69 o 
   9   3  13     5141.77     5255.38    358.27 o 
  11   3  13     2663.51     2576.29    103.25 o 
  13   3  13     1524.18     1538.78     82.50 o 
  15   3  13     2551.69     2566.66    110.09 o 
 -26   4  13      288.98      390.50    119.16 o 
 -24   4  13      558.47      582.84     59.21 o 
 -22   4  13     1204.87     1277.34     78.00 o 
 -20   4  13     1537.63     1480.66     85.72 o 
 -18   4  13      667.09      701.85     58.55 o 
 -16   4  13     1787.04     1893.00     85.30 o 
 -14   4  13     1168.15     1285.75     69.28 o 
 -12   4  13     3697.21     3968.76    169.14 o 
 -10   4  13     6015.22     5782.39    149.65 o 
  -8   4  13     9268.47     9080.02    156.35 o 
  -6   4  13     3570.22     3598.68     87.58 o 
  -4   4  13     2125.07     2128.87     65.24 o 
  -2   4  13     8733.43     8122.81    133.46 o 
   0   4  13     6737.71     6608.36    112.11 o 
   2   4  13     8658.61     8258.38    155.62 o 
   4   4  13     4329.78     4338.73    134.08 o 
   6   4  13     2942.15     2941.47    111.25 o 
   8   4  13     3670.64     3758.34    129.35 o 
  10   4  13     2114.22     2199.33    100.71 o 
 -19   5  13      386.28      374.02     53.83 o 
 -17   5  13      918.34     1123.93     77.38 o 
 -15   5  13      157.22      173.05     89.17 o 
 -13   5  13      930.61      976.48    117.30 o 
 -11   5  13     1279.62     1229.08     75.07 o 
  -9   5  13      795.14      703.30     58.74 o 
  -7   5  13     2101.15     2352.62    196.30 o 
  -5   5  13      978.56      960.75     70.71 o 
  -3   5  13     1610.08     1628.47     66.83 o 
  -1   5  13     1231.79     1253.47     59.40 o 
   1   5  13     1476.95     1415.88     80.10 o 
   3   5  13     2149.35     2173.18     99.13 o 
   5   5  13     2105.70     2109.83    274.23 o 
 -32   0  14     1177.02     1284.82    113.23 o 
 -30   0  14     1225.98     1059.24    100.14 o 
 -28   0  14      245.28      321.82     61.22 o 
 -26   0  14     2942.40     2902.02     93.05 o 
 -24   0  14      989.95      990.71     81.21 o 
 -22   0  14     3454.66     3559.42     80.04 o 
 -20   0  14     2593.96     2637.76     65.82 o 
 -18   0  14      312.35      342.05     29.70 o 
 -16   0  14     2632.72     2718.79     65.05 o 
 -14   0  14    12025.73    12455.68    181.21 o 
 -12   0  14     7469.93     7533.11    157.99 o 
 -10   0  14     1326.61     1194.61     53.31 o 
  -8   0  14     7866.21     7755.48    157.79 o 
  -6   0  14    10666.33    11471.57    295.82 o 
  -4   0  14      311.14      481.23     51.84 o 
  -2   0  14     2504.31     2418.66     69.17 o 
   0   0  14     7025.05     7428.16    291.31 o 
   2   0  14     5456.14     5589.16    141.36 o 
   4   0  14     2902.72     3084.42     87.85 o 
   6   0  14     1470.24     1495.36     93.33 o 
   8   0  14     1296.22     1271.45     60.51 o 
  10   0  14     3480.26     3429.67    145.25 o 
  12   0  14     2705.51     2705.70    130.92 o 
  14   0  14      594.03      640.11     70.42 o 
 -31   1  14      260.28      293.26     47.10 o 
 -29   1  14      581.55      621.60     43.54 o 
 -27   1  14     1285.62     1304.69     56.73 o 
 -25   1  14     3173.27     3294.38     97.18 o 
 -23   1  14       76.61       79.07     18.61 o 
 -21   1  14      451.22      430.60     33.39 o 
 -19   1  14     1941.91     1779.30     41.83 o 
 -17   1  14       17.09       25.88     12.01 o 
 -15   1  14     7214.53     7593.01    108.09 o 
 -13   1  14      914.65      891.07     31.24 o 
 -11   1  14     3288.64     3097.55    131.49 o 
  -9   1  14     1784.74     1771.19     52.53 o 
  -7   1  14     9765.04     9499.26    150.07 o 
  -5   1  14     2663.79     2583.92    134.27 o 
  -3   1  14      391.15      356.87     28.04 o 
  -1   1  14     5113.13     5170.07     98.59 o 
   1   1  14     2164.85     2069.49     78.65 o 
   3   1  14     3865.55     3681.49     81.93 o 
   5   1  14     6619.62     6453.96    175.47 o 
   7   1  14      728.96      712.77     39.61 o 
   9   1  14       79.17       86.58     23.32 o 
  11   1  14     3077.33     3354.27     85.44 o 
  13   1  14      941.72     1022.91     63.68 o 
  15   1  14     1589.35     1717.14    120.57 o 
  17   1  14      465.24      484.56     61.22 o 
 -30   2  14      109.53      145.88     31.89 o 
 -28   2  14      163.73      157.26     26.15 o 
 -26   2  14      193.24      223.82     27.20 o 
 -24   2  14      130.41      165.34     23.46 o 
 -22   2  14      902.49      812.06     37.92 o 
 -20   2  14        5.53        0.00     13.79 o 
 -18   2  14     1757.38     1686.22     45.29 o 
 -16   2  14      524.59      517.29     32.23 o 
 -14   2  14     1513.14     1439.49     77.20 o 
 -12   2  14     1242.52     1293.90     46.25 o 
 -10   2  14     3526.44     3540.77     78.86 o 
  -8   2  14     1987.23     1982.43     57.70 o 
  -6   2  14      922.76      813.07     57.07 o 
  -4   2  14     3529.64     3346.85     77.93 o 
  -2   2  14     1199.84     1088.17     45.26 o 
   0   2  14     3945.99     3925.26     75.78 o 
   2   2  14     6929.95     6868.41    109.28 o 
   4   2  14     2572.09     2693.83     72.71 o 
   6   2  14     1999.38     2117.04     65.26 o 
   8   2  14     1956.33     1951.52     64.51 o 
  10   2  14     1654.07     1701.37     78.31 o 
  12   2  14      389.42      394.43     47.77 o 
  14   2  14     1258.44     1285.87     75.37 o 
  16   2  14     2215.41     2135.51    114.56 o 
 -29   3  14       78.59       42.75     39.34 o 
 -27   3  14      246.21      316.27     39.08 o 
 -25   3  14      367.00      345.81     47.04 o 
 -23   3  14      292.04      310.36     47.33 o 
 -21   3  14       60.17       35.43     25.54 o 
 -19   3  14     2795.23     2608.14     96.32 o 
 -17   3  14      163.71      195.54     34.38 o 
 -15   3  14     1771.10     1657.39    109.52 o 
 -13   3  14     4286.93     4073.59     89.69 o 
 -11   3  14     2580.92     2592.64     73.98 o 
  -9   3  14      250.49      275.96     28.57 o 
  -7   3  14     8734.76     8288.45    171.79 o 
  -5   3  14      247.62      216.00     26.33 o 
  -3   3  14      871.82      862.71     42.02 o 
  -1   3  14       15.26       11.19     14.88 o 
   1   3  14      227.68      225.37     24.25 o 
   3   3  14      105.41      100.60     20.08 o 
   5   3  14      763.37      800.59     46.13 o 
   7   3  14      325.60      294.04     43.07 o 
   9   3  14       52.95       52.99     29.96 o 
  11   3  14        8.52       11.53     28.29 o 
  13   3  14        3.59        0.00     29.09 o 
 -24   4  14        0.92        0.00     51.31 o 
 -22   4  14       54.54        7.04     42.46 o 
 -20   4  14      121.24      124.02     35.36 o 
 -18   4  14        5.82        0.00     25.54 o 
 -16   4  14        8.57       18.94     25.39 o 
 -14   4  14     1283.86     1120.17     93.50 o 
 -12   4  14      153.77      176.60     36.37 o 
 -10   4  14       41.14       59.75     20.99 o 
  -8   4  14      683.83      659.08     42.78 o 
  -6   4  14      625.46      593.29     38.98 o 
  -4   4  14       14.55        0.00     17.90 o 
  -2   4  14      234.71      270.90     27.34 o 
   0   4  14      148.42      204.57     37.59 o 
   2   4  14      303.80      348.49     40.42 o 
   4   4  14      181.17      252.25     64.40 o 
   6   4  14       60.30      110.83     36.34 o 
   8   4  14       11.53       29.78     32.13 o 
  10   4  14      312.76      252.74     47.97 o 
 -19   5  14       89.59       58.83     47.42 o 
 -17   5  14      196.53      215.13     53.52 o 
 -15   5  14       18.99       12.35     31.49 o 
 -13   5  14       13.08       42.80     31.15 o 
 -11   5  14       59.57       59.10     34.27 o 
  -9   5  14        8.59        6.27     34.59 o 
  -7   5  14       64.85      118.85     34.98 o 
  -5   5  14      217.34      286.91     34.22 o 
  -3   5  14      359.38      447.00     41.70 o 
  -1   5  14      413.96      459.33     42.40 o 
   1   5  14       79.48      161.96     72.01 o 
   3   5  14      618.98      585.63     61.19 o 
 -31   1  15       21.35       65.61     34.69 o 
 -29   1  15       23.90       19.26     22.50 o 
 -27   1  15       21.04       13.00     21.03 o 
 -25   1  15      295.94      317.98     31.36 o 
 -23   1  15      339.69      346.24     26.87 o 
 -21   1  15        3.18        0.00     12.01 o 
 -19   1  15      230.83      252.72     20.92 o 
 -17   1  15      185.81      182.57     17.90 o 
 -15   1  15     2095.02     2176.34     86.90 o 
 -13   1  15     2787.90     2909.38     57.62 o 
 -11   1  15     4110.34     3964.58    164.98 o 
  -9   1  15     1516.57     1381.39     49.27 o 
  -7   1  15     4729.12     4721.70     95.32 o 
  -5   1  15     4011.62     4046.11     87.26 o 
  -3   1  15     2656.90     2631.81     69.48 o 
  -1   1  15     9375.58     9294.45    211.91 o 
   1   1  15     2433.26     2539.51     67.40 o 
   3   1  15     2577.86     2562.40     68.95 o 
   5   1  15     1572.48     1617.19     56.40 o 
   7   1  15      883.23      852.90     44.04 o 
   9   1  15     1648.24     1706.05     77.81 o 
  11   1  15      955.48     1003.59     50.25 o 
  13   1  15       64.97       35.10     33.88 o 
  15   1  15      506.04      504.23     75.55 o 
 -30   2  15       23.83        9.15     29.76 o 
 -28   2  15       17.14       19.74     22.34 o 
 -26   2  15      253.30      211.10     27.03 o 
 -24   2  15       68.99       43.01     18.43 o 
 -22   2  15      424.36      359.73     34.42 o 
 -20   2  15      304.18      353.13     40.56 o 
 -18   2  15      481.41      549.10     33.78 o 
 -16   2  15      833.84      821.48     58.10 o 
 -14   2  15      200.12      228.83     25.50 o 
 -12   2  15      288.57      291.03     27.60 o 
 -10   2  15      861.80      840.64     48.18 o 
  -8   2  15     1002.06     1041.76     57.68 o 
  -6   2  15     1162.15     1110.42     46.08 o 
  -4   2  15     1825.72     1637.60     55.08 o 
  -2   2  15      620.95      644.98     38.20 o 
   0   2  15      840.31      817.16     36.34 o 
   2   2  15     4034.20     3727.82     76.44 o 
   4   2  15     3184.88     3188.99     87.18 o 
   6   2  15      815.12      873.73     45.57 o 
   8   2  15     1110.04     1145.29     65.41 o 
  10   2  15      270.05      211.29     39.25 o 
  12   2  15     1470.46     1448.02     93.42 o 
  14   2  15      958.18      902.10    106.77 o 
 -27   3  15      246.39      276.18     37.75 o 
 -25   3  15      431.24      481.11     52.72 o 
 -23   3  15      578.90      668.15     87.84 o 
 -21   3  15     1102.23     1086.42    157.82 o 
 -19   3  15       31.44       86.87     28.90 o 
 -17   3  15      124.73      170.10     39.10 o 
 -15   3  15       42.81       47.72     32.47 o 
 -13   3  15     3472.33     3441.53     83.29 o 
 -11   3  15       19.05       55.32     20.06 o 
  -9   3  15     3241.56     3025.74     77.37 o 
  -7   3  15       21.34       11.09     18.06 o 
  -5   3  15      215.30      238.40     27.91 o 
  -3   3  15     1372.30     1432.59     54.00 o 
  -1   3  15     2123.01     2062.68     56.84 o 
   1   3  15     2221.61     2043.28     75.18 o 
   3   3  15     1319.45     1314.42     48.13 o 
   5   3  15      647.65      726.68     45.65 o 
   7   3  15     2382.37     2463.94    100.88 o 
   9   3  15     1282.88     1370.27     78.18 o 
  11   3  15     1082.20     1242.32    136.32 o 
 -24   4  15     1068.74     1035.08    138.80 o 
 -22   4  15      788.61      798.66    129.15 o 
 -20   4  15      577.08      532.60     55.97 o 
 -18   4  15      512.41      595.57     56.86 o 
 -16   4  15      185.16      237.95     41.54 o 
 -14   4  15      945.15      816.95     60.22 o 
 -12   4  15     1920.43     1921.61    136.41 o 
 -10   4  15      944.04     1076.57     90.83 o 
  -8   4  15      219.82      241.66     29.81 o 
  -6   4  15       26.05       27.21     20.76 o 
  -4   4  15      425.38      455.02     36.23 o 
  -2   4  15     1725.09     1785.47     56.29 o 
   0   4  15      980.26      990.44     52.36 o 
   2   4  15       35.76       68.13     24.44 o 
   4   4  15     1970.63     1898.19     91.01 o 
   6   4  15      223.59      354.23     71.48 o 
   8   4  15      938.01     1082.46     83.33 o 
 -17   5  15       87.60      131.22     55.55 o 
 -15   5  15      343.88      388.43     53.78 o 
 -13   5  15      574.45      609.12     70.86 o 
 -11   5  15      216.53      279.77     47.80 o 
  -9   5  15      915.40     1040.03     71.09 o 
  -7   5  15      515.20      677.57     90.85 o 
  -5   5  15      236.73      290.33     35.62 o 
  -3   5  15      132.07      177.64     32.25 o 
  -1   5  15      349.53      403.24     55.80 o 
   1   5  15      998.04      935.57    109.34 o 
 -32   0  16      179.49      334.21     70.77 o 
 -30   0  16      123.41      126.15     50.25 o 
 -28   0  16     4446.72     4431.23    186.12 o 
 -26   0  16     3134.09     2870.71     94.42 o 
 -24   0  16     3421.13     3426.90    110.58 o 
 -22   0  16      423.89      472.62     32.70 o 
 -20   0  16       47.94       63.02     34.15 o 
 -18   0  16     1152.96     1140.44     44.88 o 
 -16   0  16     4926.79     5086.00    110.64 o 
 -14   0  16     2502.55     2559.79     82.38 o 
 -12   0  16     1284.97     1214.76     57.55 o 
 -10   0  16      960.97      938.40     72.54 o 
  -8   0  16     9970.92    10142.87    280.42 o 
  -6   0  16     1607.33     1673.17     95.54 o 
  -4   0  16     1908.54     1828.03    138.62 o 
  -2   0  16    17922.05    17982.72    438.24 o 
   0   0  16     8511.56     8362.66    248.58 o 
   2   0  16     8086.93     7584.55    234.78 o 
   4   0  16    15946.15    14773.32    382.33 o 
   6   0  16     2221.67     2441.55    122.43 o 
   8   0  16     4864.97     4663.54    179.22 o 
  10   0  16    16552.05    16354.13    425.32 o 
  12   0  16     3039.25     3336.43    157.11 o 
  14   0  16     4711.06     4981.29    198.15 o 
 -31   1  16       82.67       64.96     50.95 o 
 -29   1  16     2134.68     2170.57     88.80 o 
 -27   1  16     2716.93     2799.93     81.19 o 
 -25   1  16     2309.03     2315.77     61.62 o 
 -23   1  16     1567.42     1628.74     50.07 o 
 -21   1  16     1077.31     1171.48     37.00 o 
 -19   1  16     1478.50     1535.05     46.64 o 
 -17   1  16     1772.64     1821.07     62.72 o 
 -15   1  16     1778.53     1790.78     46.90 o 
 -13   1  16     1667.54     1549.86     57.55 o 
 -11   1  16     5402.87     5360.86    118.41 o 
  -9   1  16     2332.83     2337.89     65.35 o 
  -7   1  16     3523.63     3488.97     82.12 o 
  -5   1  16     2735.00     2690.48     79.90 o 
  -3   1  16     1015.70      967.20     57.64 o 
  -1   1  16     4034.64     4048.58     89.17 o 
   1   1  16     9599.60     9427.49    156.76 o 
   3   1  16     7276.91     7260.42    132.49 o 
   5   1  16     3026.04     2955.04     78.36 o 
   7   1  16      201.62      215.99     28.76 o 
   9   1  16     4699.51     4726.08    117.41 o 
  11   1  16     4503.76     4428.42    131.42 o 
  13   1  16     3106.76     2904.74    148.97 o 
 -30   2  16      540.90      560.47     55.99 o 
 -28   2  16      989.65      991.91     54.42 o 
 -26   2  16     1043.80     1059.39     95.53 o 
 -24   2  16     3226.28     3305.81     89.61 o 
 -22   2  16     4778.20     4592.37    129.34 o 
 -20   2  16      539.08      538.51     47.32 o 
 -18   2  16     3906.81     3805.35     87.55 o 
 -16   2  16     4634.21     4619.18     97.50 o 
 -14   2  16     1119.80     1138.52     47.50 o 
 -12   2  16    18454.19    17932.04    254.58 o 
 -10   2  16     1271.10     1302.81     60.23 o 
  -8   2  16     4649.76     4594.43     98.27 o 
  -6   2  16     2167.22     2083.71     64.43 o 
  -4   2  16     2130.02     2099.56     65.05 o 
  -2   2  16     2709.81     2786.17     80.62 o 
   0   2  16     4252.90     4161.95     83.14 o 
   2   2  16     2039.03     1963.62    133.33 o 
   4   2  16      559.19      615.10     40.20 o 
   6   2  16     1520.43     1553.11     67.36 o 
   8   2  16      410.47      434.52     46.98 o 
  10   2  16      185.23      178.50     38.87 o 
  12   2  16     1002.56     1070.37    111.99 o 
 -27   3  16      158.65      157.71     56.08 o 
 -25   3  16      450.99      455.03     52.60 o 
 -23   3  16      308.72      268.47     48.48 o 
 -21   3  16        0.38        0.00     24.15 o 
 -19   3  16       19.25       24.52     25.46 o 
 -17   3  16       59.12       48.31     27.63 o 
 -15   3  16      399.49      420.54     45.13 o 
 -13   3  16     1644.36     1533.21     56.60 o 
 -11   3  16      889.92      855.63     43.81 o 
  -9   3  16      454.86      425.68     34.14 o 
  -7   3  16      112.55      155.90     26.14 o 
  -5   3  16      201.96      213.70     50.59 o 
  -3   3  16      220.87      212.81     24.74 o 
  -1   3  16      510.17      474.71     34.61 o 
   1   3  16      343.44      311.04     29.00 o 
   3   3  16      356.92      298.50     28.98 o 
   5   3  16      216.87      116.72     35.96 o 
   7   3  16        1.65        4.53     29.45 o 
   9   3  16       12.34       17.85     30.39 o 
 -24   4  16       98.30      112.42     44.58 o 
 -22   4  16        2.05        0.00     47.59 o 
 -20   4  16      105.02      107.93     40.43 o 
 -18   4  16      201.45      240.08    102.44 o 
 -16   4  16      835.20      780.49    120.75 o 
 -14   4  16        1.06        5.81     26.61 o 
 -12   4  16        8.72        0.00     25.58 o 
 -10   4  16       29.53       34.07     28.21 o 
  -8   4  16      469.44      418.90     36.52 o 
  -6   4  16       21.82       42.95     21.86 o 
  -4   4  16      404.44      476.31     38.64 o 
  -2   4  16        1.06        5.42     17.66 o 
   0   4  16       21.30        5.09     22.34 o 
   2   4  16       50.25       44.51     24.68 o 
   4   4  16      106.13      151.29     39.72 o 
   6   4  16       33.02       26.38     39.63 o 
 -15   5  16      253.38      255.98     77.58 o 
 -13   5  16     1105.34     1478.87     85.74 o 
 -11   5  16      363.62      441.48     55.77 o 
  -9   5  16      263.57      275.89     46.97 o 
  -7   5  16     1366.71     1535.62    226.02 o 
  -5   5  16      771.57      823.67     52.68 o 
  -3   5  16      470.81      532.12     45.51 o 
 -31   1  17      760.50      873.51    133.67 o 
 -29   1  17      622.76      619.23     44.70 o 
 -27   1  17     1108.87     1178.36     54.75 o 
 -25   1  17      728.95      747.40     37.75 o 
 -23   1  17      266.20      294.10     23.41 o 
 -21   1  17       19.82       37.68     15.15 o 
 -19   1  17     1690.91     1600.29     64.56 o 
 -17   1  17      139.40      159.65     29.50 o 
 -15   1  17       35.55       47.63     20.07 o 
 -13   1  17       24.74       22.53     24.28 o 
 -11   1  17        3.72        0.00     17.15 o 
  -9   1  17        7.69       13.00     19.37 o 
  -7   1  17     1937.28     1945.70     62.40 o 
  -5   1  17      118.91      132.59     25.20 o 
  -3   1  17      126.65      132.51     22.93 o 
  -1   1  17      488.61      526.10     34.97 o 
   1   1  17       48.65       76.15     23.00 o 
   3   1  17       75.67       54.20     21.31 o 
   5   1  17       69.04       93.14     23.98 o 
   7   1  17      355.47      422.54     47.44 o 
   9   1  17       30.27       57.81     30.56 o 
  11   1  17        4.82        0.00     38.04 o 
  13   1  17       70.50      110.40     50.78 o 
 -30   2  17     1103.55     1201.63    127.03 o 
 -28   2  17      325.64      434.25     40.93 o 
 -26   2  17       59.18       76.71     32.46 o 
 -24   2  17     1198.73     1203.90     68.84 o 
 -22   2  17      906.67      920.97     70.86 o 
 -20   2  17       30.18       18.17     35.92 o 
 -18   2  17      867.90      812.39     42.24 o 
 -16   2  17      100.00      104.01     23.56 o 
 -14   2  17      187.13      230.26     27.82 o 
 -12   2  17     1849.70     1754.27     59.76 o 
 -10   2  17      797.21      677.32     39.56 o 
  -8   2  17     2079.38     2023.82     65.39 o 
  -6   2  17      462.27      395.80     33.56 o 
  -4   2  17      186.01      217.07     32.44 o 
  -2   2  17       29.88       27.36     17.14 o 
   0   2  17     1898.76     1839.43     55.03 o 
   2   2  17     1123.64     1059.33     59.95 o 
   4   2  17      391.65      326.63     33.30 o 
   6   2  17      530.83      486.78     39.55 o 
   8   2  17      695.55      684.12     60.07 o 
  10   2  17      535.89      518.73     53.65 o 
 -27   3  17      327.65      398.89     52.66 o 
 -25   3  17      500.43      486.95     54.18 o 
 -23   3  17      649.79      624.01     57.83 o 
 -21   3  17       79.09      121.12     35.10 o 
 -19   3  17       85.50       99.57     33.47 o 
 -17   3  17      893.96      909.91     62.11 o 
 -15   3  17      510.60      545.75     49.11 o 
 -13   3  17      415.74      475.32     37.89 o 
 -11   3  17     4313.34     4105.34     96.65 o 
  -9   3  17       17.46       16.40     19.76 o 
  -7   3  17      486.82      478.10     42.06 o 
  -5   3  17      933.31     1002.73     49.57 o 
  -3   3  17     3512.94     3540.05     79.14 o 
  -1   3  17     1003.46     1031.54     44.47 o 
   1   3  17     1183.13     1264.09     70.23 o 
   3   3  17      861.72      934.09     68.46 o 
   5   3  17     1243.97     1295.16     80.15 o 
   7   3  17     1194.65     1164.75     75.79 o 
   9   3  17      282.07      362.00     52.51 o 
 -22   4  17      236.45      225.85     45.09 o 
 -20   4  17      208.96      262.80     45.99 o 
 -18   4  17      177.23      114.31     35.58 o 
 -16   4  17      911.49      936.32     67.71 o 
 -14   4  17     1912.78     1617.42     82.46 o 
 -12   4  17       10.31        0.00     25.00 o 
 -10   4  17      745.66      785.35     47.01 o 
  -8   4  17      219.65      280.37     33.82 o 
  -6   4  17      561.32      614.90     42.72 o 
  -4   4  17      819.40      792.88     42.01 o 
  -2   4  17      718.36      728.12     41.17 o 
   0   4  17      281.08      254.48     54.89 o 
   2   4  17      630.78      667.13     60.48 o 
   4   4  17      305.05      387.14     52.82 o 
 -11   5  17      426.10      483.05     75.63 o 
  -9   5  17      896.36      956.37     70.72 o 
  -7   5  17       83.51       13.09     31.64 o 
 -30   0  18     2693.28     2812.38    151.98 o 
 -28   0  18     4446.42     4618.95    192.49 o 
 -26   0  18     3370.61     3266.61    103.75 o 
 -24   0  18      808.94      862.63     61.66 o 
 -22   0  18     3621.43     3637.19     87.47 o 
 -20   0  18     1377.58     1624.32     57.12 o 
 -18   0  18    11255.72    11007.17    506.71 o 
 -16   0  18     6510.34     6346.22    149.98 o 
 -14   0  18     2449.11     2270.60     83.31 o 
 -12   0  18     4547.27     4958.64    182.41 o 
 -10   0  18     9000.28     8995.34    268.39 o 
  -8   0  18     3189.76     3657.55    155.16 o 
  -6   0  18      795.26      806.77     74.48 o 
  -4   0  18     7724.25     8050.74    251.23 o 
  -2   0  18      979.00     1029.70     85.45 o 
   0   0  18     2099.42     1822.49    109.16 o 
   2   0  18     4872.46     4811.97    185.95 o 
   4   0  18      366.56      307.85     57.32 o 
   6   0  18       15.54        0.00     39.81 o 
   8   0  18     3092.43     3295.74    157.82 o 
  10   0  18      657.01      843.22     85.63 o 
 -31   1  18      539.06      614.02     59.78 o 
 -29   1  18     1808.27     1846.86     69.70 o 
 -27   1  18      352.29      464.13     39.13 o 
 -25   1  18     2043.82     2140.08     60.28 o 
 -23   1  18     1663.21     1598.71     50.72 o 
 -21   1  18       11.84        3.63     18.39 o 
 -19   1  18      728.79      758.59     41.85 o 
 -17   1  18     1758.73     1801.77     62.22 o 
 -15   1  18      452.92      432.29     34.29 o 
 -13   1  18     1523.53     1608.42     67.68 o 
 -11   1  18      310.65      329.81     32.53 o 
  -9   1  18     1527.07     1485.79     56.67 o 
  -7   1  18      823.57      772.56     44.08 o 
  -5   1  18      139.46      135.03     32.65 o 
  -3   1  18       99.51       97.21     21.14 o 
  -1   1  18     1456.40     1474.36     55.07 o 
   1   1  18     1009.69     1083.79     49.13 o 
   3   1  18       91.65       61.12     28.47 o 
   5   1  18      509.86      454.49     46.18 o 
   7   1  18      553.94      637.25     54.98 o 
   9   1  18     1240.59     1216.87     71.32 o 
  11   1  18      455.70      421.79     72.54 o 
 -28   2  18       75.43       72.28     26.55 o 
 -26   2  18     1014.37     1003.94     68.41 o 
 -24   2  18      573.98      549.16     50.95 o 
 -22   2  18       28.59       22.00     27.02 o 
 -20   2  18        5.30        0.00     22.95 o 
 -18   2  18       10.26       13.55     23.41 o 
 -16   2  18       35.56       13.27     24.19 o 
 -14   2  18      381.75      376.82     33.31 o 
 -12   2  18      939.39      823.43     43.84 o 
 -10   2  18      661.49      614.49     40.01 o 
  -8   2  18        7.50        0.00     18.21 o 
  -6   2  18      294.30      236.27     30.62 o 
  -4   2  18       23.50       37.32     17.12 o 
  -2   2  18     2572.87     2582.79     98.39 o 
   0   2  18       20.32        0.00     19.74 o 
   2   2  18      540.69      596.46     41.17 o 
   4   2  18      692.24      654.07     44.06 o 
   6   2  18       37.90       65.08     25.56 o 
   8   2  18      455.00      501.72     71.83 o 
 -27   3  18       33.00       42.06     35.15 o 
 -25   3  18        7.53        0.00     29.64 o 
 -23   3  18      167.81      129.43     36.85 o 
 -21   3  18       84.68       21.31     61.83 o 
 -19   3  18       69.41       78.30     34.15 o 
 -17   3  18     1431.61     1254.77     70.68 o 
 -15   3  18      836.56      915.26     48.07 o 
 -13   3  18       62.73       70.50     23.33 o 
 -11   3  18     1918.67     1770.33     63.14 o 
  -9   3  18        3.58        3.89     20.49 o 
  -7   3  18       59.51       60.99     23.74 o 
  -5   3  18      125.80       79.72     24.35 o 
  -3   3  18      291.36      294.33     40.45 o 
  -1   3  18        6.99        0.00     16.99 o 
   1   3  18      137.23      216.75     30.21 o 
   3   3  18      184.18      166.73     38.83 o 
   5   3  18      791.48      767.39     66.43 o 
   7   3  18      137.00       83.31     36.69 o 
 -22   4  18       17.94        1.68     38.57 o 
 -20   4  18      217.96      213.86     45.15 o 
 -18   4  18      325.24      297.15     49.27 o 
 -16   4  18      138.81      112.13     37.15 o 
 -14   4  18      111.24       41.96     31.45 o 
 -12   4  18       86.56       79.47     33.64 o 
 -10   4  18      532.63      620.98     45.28 o 
  -8   4  18        1.15       28.58     22.33 o 
  -6   4  18      384.31      400.77     39.32 o 
  -4   4  18        1.13        0.00     17.91 o 
  -2   4  18      118.51       78.76     23.07 o 
   0   4  18       12.79       18.02     25.01 o 
   2   4  18      256.94      308.53     50.56 o 
 -29   1  19      467.60      486.78     51.54 o 
 -27   1  19       26.17       40.00     28.20 o 
 -25   1  19       22.01       13.38     20.75 o 
 -23   1  19      181.88      151.44     27.53 o 
 -21   1  19     1313.30     1267.57     53.33 o 
 -19   1  19      270.53      390.66     34.81 o 
 -17   1  19      441.14      371.57     37.79 o 
 -15   1  19       16.15        6.40     19.14 o 
 -13   1  19     2563.53     2460.42    134.71 o 
 -11   1  19      833.54      777.89     43.80 o 
  -9   1  19      145.57      140.47     26.48 o 
  -7   1  19     1314.57     1331.48     56.61 o 
  -5   1  19      572.58      592.15     38.04 o 
  -3   1  19      378.27      451.74     48.47 o 
  -1   1  19      498.03      593.26     51.08 o 
   1   1  19     1204.61     1217.27     67.58 o 
   3   1  19      135.80      127.55     51.22 o 
   5   1  19     1222.01     1131.24     67.59 o 
   7   1  19      176.83      199.84     39.54 o 
   9   1  19       42.98       23.18     31.63 o 
 -28   2  19      359.39      423.83     50.84 o 
 -26   2  19     1861.86     1939.92    114.29 o 
 -24   2  19     3547.71     3427.49    116.52 o 
 -22   2  19     1137.67     1207.02    115.18 o 
 -20   2  19     2077.40     2150.38     88.47 o 
 -18   2  19     2084.53     2225.17     70.54 o 
 -16   2  19     2847.33     2649.17     76.83 o 
 -14   2  19     3348.76     3340.10     89.92 o 
 -12   2  19     9239.81     8860.59    159.43 o 
 -10   2  19     1588.46     1424.13     77.46 o 
  -8   2  19      957.58      911.73     48.04 o 
  -6   2  19     1495.02     1480.34     70.60 o 
  -4   2  19     4906.33     4835.59     95.55 o 
  -2   2  19     3560.15     3429.77     90.05 o 
   0   2  19     2347.12     2452.22     95.63 o 
   2   2  19        9.22       15.17     20.90 o 
   4   2  19      753.92      839.29     49.74 o 
   6   2  19     1389.03     1206.33    106.86 o 
   8   2  19      926.75     1020.34     70.23 o 
 -25   3  19     2559.92     2613.57    108.74 o 
 -23   3  19     2427.95     2363.89    101.02 o 
 -21   3  19     3446.64     3431.48    119.97 o 
 -19   3  19     1919.14     1952.36    123.40 o 
 -17   3  19     2685.25     2577.17    101.82 o 
 -15   3  19     4517.00     4365.00    165.53 o 
 -13   3  19     2594.52     2570.37    133.53 o 
 -11   3  19     3000.44     2927.28     83.94 o 
  -9   3  19      625.92      616.97     43.34 o 
  -7   3  19     1787.23     1794.03     67.20 o 
  -5   3  19     2616.07     2520.60     71.40 o 
  -3   3  19     1326.06     1382.56     52.23 o 
  -1   3  19     1102.15     1052.45     47.78 o 
   1   3  19     1033.36     1078.47     63.41 o 
   3   3  19     1082.87     1307.25    118.01 o 
   5   3  19      587.99      745.19     93.33 o 
 -20   4  19       72.28       58.49     38.13 o 
 -18   4  19      792.75      791.81     67.12 o 
 -16   4  19     1878.89     1822.84    129.51 o 
 -14   4  19       47.31       97.46     40.16 o 
 -12   4  19       66.87       38.34     47.15 o 
 -10   4  19      322.83      273.50     35.79 o 
  -8   4  19       47.20       52.17     24.76 o 
  -6   4  19       14.71        0.00     29.42 o 
  -4   4  19      111.12       86.12     23.50 o 
  -2   4  19       58.70       83.81     28.42 o 
 -30   0  20     2337.68     2303.37    140.65 o 
 -28   0  20     2293.00     2579.02    143.49 o 
 -26   0  20      998.18      840.66     79.00 o 
 -24   0  20     1679.17     1832.89     64.86 o 
 -22   0  20     2118.08     2278.48     70.60 o 
 -20   0  20     3809.73     3657.64    113.02 o 
 -18   0  20     1441.41     1431.99     69.93 o 
 -16   0  20     4317.14     4554.55    179.75 o 
 -14   0  20     2112.64     2409.17    131.45 o 
 -12   0  20     4468.83     4929.63    192.14 o 
 -10   0  20     3037.00     3286.01    152.15 o 
  -8   0  20     2426.51     2487.90    131.63 o 
  -6   0  20     2231.97     2165.90    123.32 o 
  -4   0  20     1024.87     1002.45     89.35 o 
  -2   0  20     6611.78     6322.37    226.29 o 
   0   0  20     2969.82     2782.66    142.78 o 
   2   0  20     2260.11     2465.79    135.52 o 
   4   0  20       25.05       91.47     50.07 o 
   6   0  20     2051.68     1971.64    124.91 o 
   8   0  20      862.58      917.17     93.24 o 
 -29   1  20      585.28      572.59     69.00 o 
 -27   1  20     1827.39     1861.33     69.50 o 
 -25   1  20      976.83     1040.30    112.44 o 
 -23   1  20      162.36      200.81     33.61 o 
 -21   1  20      135.94      141.86     26.87 o 
 -19   1  20     1594.01     1552.37     60.87 o 
 -17   1  20      603.35      575.06     40.37 o 
 -15   1  20     2534.89     2715.64     79.47 o 
 -13   1  20      232.21      289.43     32.56 o 
 -11   1  20      598.45      718.22     45.31 o 
  -9   1  20      570.30      760.60     45.86 o 
  -7   1  20      123.37       82.73     30.27 o 
  -5   1  20     1271.88     1433.25    212.31 o 
  -3   1  20     3097.97     3095.41    107.02 o 
  -1   1  20       96.60      159.02     35.56 o 
   1   1  20      659.30      742.02    122.25 o 
   3   1  20       11.42       73.63     32.09 o 
   5   1  20      122.42      136.72     37.12 o 
   7   1  20      805.40      819.68    119.78 o 
 -28   2  20      920.24     1016.37     69.88 o 
 -26   2  20     1750.70     1735.99     85.44 o 
 -24   2  20      156.83      244.76     41.71 o 
 -22   2  20      450.72      508.45     51.66 o 
 -20   2  20     1256.09     1236.08     56.39 o 
 -18   2  20      446.84      458.17     38.49 o 
 -16   2  20     3378.98     3245.04     87.58 o 
 -14   2  20     2440.64     2349.14     74.64 o 
 -12   2  20       16.23       11.47     21.79 o 
 -10   2  20     1295.82     1222.47     56.85 o 
  -8   2  20       45.06       46.73     32.77 o 
  -6   2  20     1244.75     1382.92     72.71 o 
  -4   2  20      386.65      422.95     33.05 o 
  -2   2  20      172.76      203.00     31.46 o 
   0   2  20      257.04      325.02     36.14 o 
   2   2  20       85.96       49.25     24.72 o 
   4   2  20        8.81       37.22     26.00 o 
   6   2  20       17.89        6.19     46.53 o 
 -25   3  20      263.08      257.37     65.90 o 
 -23   3  20      245.96      215.86     86.78 o 
 -21   3  20      294.38      211.86     42.29 o 
 -19   3  20      639.83      727.84     85.28 o 
 -17   3  20      411.96      435.61     51.33 o 
 -15   3  20      725.80      754.34     47.46 o 
 -13   3  20      685.04      796.38     49.03 o 
 -11   3  20       61.69       33.43     30.23 o 
  -9   3  20      497.28      437.70     40.36 o 
  -7   3  20       46.84       42.10     24.39 o 
  -5   3  20        3.74        0.00     18.77 o 
  -3   3  20       10.88        0.00     19.27 o 
  -1   3  20       24.82       41.22     21.88 o 
   1   3  20        8.97        0.00     23.87 o 
 -18   4  20       33.03        0.84     31.32 o 
 -16   4  20       28.66        3.59     33.10 o 
 -14   4  20        0.85        0.00     30.92 o 
 -12   4  20       17.31        0.00     37.07 o 
 -10   4  20      583.45      653.89     48.28 o 
  -8   4  20      232.80      169.80     37.54 o 
  -6   4  20       35.73       25.79     21.52 o 
 -29   1  21        2.12        0.00     26.84 o 
 -27   1  21      556.53      618.44     78.47 o 
 -25   1  21      596.39      603.46     54.40 o 
 -23   1  21      724.93      743.41     60.14 o 
 -21   1  21     1171.69     1071.76     67.80 o 
 -19   1  21       46.96       80.87     25.34 o 
 -17   1  21      100.54       94.02     26.52 o 
 -15   1  21     2061.12     2071.91     73.18 o 
 -13   1  21     1129.88     1214.60     56.42 o 
 -11   1  21       67.79        9.30     22.57 o 
  -9   1  21      157.70      192.65     37.59 o 
  -7   1  21      594.88      734.43     89.08 o 
  -5   1  21      256.72      250.21     77.40 o 
  -3   1  21     1905.51     1842.55     92.44 o 
  -1   1  21      821.48      963.90     82.00 o 
   1   1  21      430.57      529.50     54.03 o 
   3   1  21     1176.99     1246.75     75.15 o 
   5   1  21      520.47      595.52     56.67 o 
 -26   2  21     1760.48     1761.81     88.18 o 
 -24   2  21      894.69      956.81    144.02 o 
 -22   2  21     2600.40     2356.95    112.26 o 
 -20   2  21     1214.14     1206.21     57.46 o 
 -18   2  21      676.45      724.62     45.87 o 
 -16   2  21     2299.77     2292.42     76.56 o 
 -14   2  21     4934.14     4736.86    112.09 o 
 -12   2  21      178.62      188.69     31.72 o 
 -10   2  21      186.63      232.27     33.13 o 
  -8   2  21      819.87      855.22     51.11 o 
  -6   2  21     1671.77     1844.95     94.59 o 
  -4   2  21     2339.45     2513.16     79.89 o 
  -2   2  21     1014.90     1089.53     55.88 o 
   0   2  21        8.70        0.00     35.21 o 
   2   2  21      279.42      276.54     86.34 o 
 -23   3  21     2049.93     2110.39     99.31 o 
 -21   3  21     1469.29     1487.15     83.42 o 
 -19   3  21     2014.85     1918.21     92.44 o 
 -17   3  21     2916.32     2773.32    109.48 o 
 -15   3  21     3241.88     3383.94     94.92 o 
 -13   3  21     3609.29     3767.70    100.98 o 
 -11   3  21     1060.29     1121.33     57.81 o 
  -9   3  21     3976.95     4049.59    105.99 o 
  -7   3  21     1547.05     1528.76     65.68 o 
  -5   3  21     2556.63     2569.13     73.35 o 
  -3   3  21     1967.66     1975.76     65.29 o 
  -1   3  21     2750.54     2730.63     88.11 o 
 -28   0  22     2638.23     2668.01    140.83 o 
 -26   0  22     4714.83     4368.78    181.35 o 
 -24   0  22     2391.81     2426.68     95.95 o 
 -22   0  22     3842.20     3806.52    170.38 o 
 -20   0  22     5472.46     5139.11    201.69 o 
 -18   0  22     3217.06     3287.95    160.47 o 
 -16   0  22     9786.62     9109.63    290.86 o 
 -14   0  22     4532.39     4622.14    192.49 o 
 -12   0  22     3885.48     3824.21    173.74 o 
 -10   0  22     3720.18     3491.42    165.78 o 
  -8   0  22     1151.05     1346.04    104.56 o 
  -6   0  22     2765.28     2616.17    144.19 o 
  -4   0  22     2817.21     3122.53    158.17 o 
  -2   0  22     3927.88     4017.41    182.41 o 
   0   0  22      615.10      737.24     87.22 o 
   2   0  22       18.92       53.96     47.77 o 
   4   0  22      907.10     1068.27    102.09 o 
 -27   1  22     1476.06     1388.89     78.26 o 
 -25   1  22      595.39      682.80    222.48 o 
 -23   1  22     1442.62     1552.88     63.69 o 
 -21   1  22     2621.12     2527.15     92.95 o 
 -19   1  22     2019.37     1961.88     71.01 o 
 -17   1  22     4960.69     4900.93    115.66 o 
 -15   1  22     2404.05     2396.38     78.85 o 
 -13   1  22     1674.37     1423.31     62.31 o 
 -11   1  22     1099.08     1187.05     71.11 o 
  -9   1  22     1339.48     1491.77    116.59 o 
  -7   1  22     2773.60     2801.03    105.65 o 
  -5   1  22     2052.76     2094.08     92.07 o 
  -3   1  22     1497.30     1575.34    150.03 o 
  -1   1  22      642.84      637.89     58.69 o 
   1   1  22      910.72     1088.98    156.84 o 
   3   1  22      195.42      206.65     51.57 o 
 -24   2  22      301.24      398.13     65.11 o 
 -22   2  22      454.40      395.07     51.57 o 
 -20   2  22     1008.67      948.02     77.55 o 
 -18   2  22     1849.23     1811.75     69.64 o 
 -16   2  22     2210.71     2193.45    127.47 o 
 -14   2  22      213.80      218.90     33.94 o 
 -12   2  22     1347.86     1335.00     61.85 o 
 -10   2  22     1242.84     1257.54     61.06 o 
  -8   2  22     1597.77     1640.84     68.59 o 
  -6   2  22     1623.38     1628.98     66.42 o 
  -4   2  22     1762.99     1880.38     88.34 o 
  -2   2  22     1208.60     1493.67     82.21 o 
   0   2  22     2164.16     2084.67     94.89 o 
 -21   3  22      102.03      172.13     42.28 o 
 -19   3  22        8.99        0.00     60.77 o 
 -17   3  22       12.24       49.56     33.44 o 
 -15   3  22       49.51       61.41     35.62 o 
 -13   3  22      139.29      173.52     35.89 o 
 -11   3  22        1.23        8.06     23.68 o 
  -9   3  22       13.88        0.00     23.62 o 
  -7   3  22       83.86      117.81     26.52 o 
  -5   3  22       50.24       77.64     24.72 o 
 -25   1  23      362.75      404.66     77.49 o 
 -23   1  23      616.22      598.41     46.46 o 
 -21   1  23      526.26      565.19    113.45 o 
 -19   1  23      123.79      138.53     38.32 o 
 -17   1  23     1579.10     1548.92     66.68 o 
 -15   1  23     5160.66     5070.68    121.56 o 
 -13   1  23      438.65      507.36    112.61 o 
 -11   1  23      765.09      754.87     63.43 o 
  -9   1  23     1279.28     1206.27     74.12 o 
  -7   1  23     1307.66     1381.72     79.25 o 
  -5   1  23     3463.11     3449.02    151.09 o 
  -3   1  23     1170.95     1332.50     78.70 o 
  -1   1  23      260.75      247.75     45.95 o 
   1   1  23      275.43      238.00     46.59 o 
 -24   2  23     1405.17     1564.69    210.01 o 
 -22   2  23     1152.63     1165.92     75.49 o 
 -20   2  23      346.82      321.34     38.76 o 
 -18   2  23     1155.07     1126.12     58.95 o 
 -16   2  23     3175.89     2982.96     91.50 o 
 -14   2  23     1470.90     1499.35     67.16 o 
 -12   2  23       39.35      112.29     30.85 o 
 -10   2  23     1249.03     1290.99     63.47 o 
  -8   2  23     2387.64     2387.80     84.72 o 
  -6   2  23     1087.42     1134.33    101.73 o 
  -4   2  23      729.34      850.89     67.87 o 
  -2   2  23      438.09      511.28     56.85 o 
 -17   3  23     1234.01     1320.55     82.96 o 
 -15   3  23     2875.84     2934.79    143.31 o 
 -13   3  23     2232.34     2169.46     81.21 o 
 -11   3  23     1113.86     1225.81     63.03 o 
  -9   3  23      897.20      944.60     58.77 o 
 -24   0  24      371.02      379.32     70.06 o 
 -22   0  24      617.11      782.00     90.59 o 
 -20   0  24     1391.20     1389.03    111.82 o 
 -18   0  24     5525.45     5100.89    213.19 o 
 -16   0  24      902.24      983.70    101.73 o 
 -14   0  24     1933.71     1939.26    132.87 o 
 -12   0  24     1634.64     1678.83    122.61 o 
 -10   0  24      867.36      844.99     92.18 o 
  -8   0  24     1849.92     1916.79    131.10 o 
  -6   0  24     7447.41     7199.56    266.27 o 
  -4   0  24     1531.52     1377.88    116.24 o 
  -2   0  24      609.04      764.31     93.59 o 
 -23   1  24     1063.09     1064.85     86.10 o 
 -21   1  24      721.03      751.13     51.70 o 
 -19   1  24     2708.70     2751.71     89.78 o 
 -17   1  24     3023.06     2922.09    179.10 o 
 -15   1  24      265.25      348.66     49.74 o 
 -13   1  24     2047.85     2123.39     96.00 o 
 -11   1  24     1311.14     1320.55     78.67 o 
  -9   1  24     2513.60     2709.25    109.46 o 
  -7   1  24     2616.51     2453.42    105.60 o 
  -5   1  24     1141.39     1299.35     80.67 o 
  -3   1  24     1542.75     1572.44     87.88 o 
 -20   2  24     1160.55     1075.05     61.15 o 
 -18   2  24     1624.69     1641.81     89.67 o 
 -16   2  24      841.61      765.42     65.86 o 
 -14   2  24     1315.45     1192.68     62.66 o 
 -12   2  24     1284.95     1361.73     67.14 o 
 -10   2  24     1152.50     1185.53     64.53 o 
  -8   2  24     1375.21     1377.25     81.82 o 
  -6   2  24     1214.13     1341.70     82.63 o 
 -21   1  25       67.28       73.41     30.33 o 
 -19   1  25     1002.61      882.90     56.44 o 
 -17   1  25     1979.48     2002.40     95.14 o 
 -15   1  25      187.62      214.79     45.67 o 
 -13   1  25      261.35      299.85     54.67 o 
 -11   1  25      218.34      263.35     82.36 o 
  -9   1  25      958.13     1058.02    151.18 o 
  -7   1  25     1590.43     1797.26    153.92 o 
 -14   2  25        8.25        0.00     26.66 o 
 -18   0  26     2072.44     2139.36    146.49 o 
 -16   0  26      291.96      385.69     80.15 o 
 -14   0  26     2423.17     2409.88    151.98 o 
 -12   0  26     1878.60     2096.19    142.25 o 
                                                 
